# Supplementary material for: Design and Analysis of a Petri Net Model of the Von Hippel-Lindau (VHL) Tumor Suppressor Interaction Network
Source: PLoS One. 2014 Jun 2;9(6):e96986. doi: 10.1371/journal.pone.0096986 (PMC4041725; doi:10.1371/journal.pone.0096986)
Supplement: Table S1 — List of model transitions. The sequential number, name, biological functions and bibliographic source are listed. (XLS) [file pone.0096986.s001.xls]

## Sheet: Sheet1
ID	Name	Pre-Places and Post-Places	Biological Meaning	Ref
t_0	_trans_0	[Hif_IN + 1] & [hif - 1];	Entrance of HIF in nucleus	Kerrien S, Aranda B, Breuza L, Bridge A, Broackes-Carter F, Chen C, et al. The IntAct molecular interaction database in 2012. Nucleic Acids Res. 2012 Jan;40(Database issue):D841–846.
t_1	_trans_1	[_place_2 + 1] & [Hif_IN - 1] & [arnt - 1];	Dimerization of HIF	Kerrien S, Aranda B, Breuza L, Bridge A, Broackes-Carter F, Chen C, et al. The IntAct molecular interaction database in 2012. Nucleic Acids Res. 2012 Jan;40(Database issue):D841–846.
t_2	_trans_2	[hif + 1] & [Hif_IN - 1];	Export of HIF from nucleus	Freedman, Steven J; Sun Zhen-Yu J, Poy Florence, Kung Andrew L, Livingston David M, Wagner Gerhard, Eck Michael J (Apr. 2002). «Structural basis for recruitment of CBP/p300 by hypoxia-inducible factor-1 alpha». Proc. Natl. Acad. Sci. U.S.A
t_3	_trans_3	[_place_6 + 1] & [_place_2 - 1] & [p300 - 1] & [creb - 1];	Complex formation of HIF and other coactivators of transcriprion	Freedman, Steven J; Sun Zhen-Yu J, Poy Florence, Kung Andrew L, Livingston David M, Wagner Gerhard, Eck Michael J (Apr. 2002). «Structural basis for recruitment of CBP/p300 by hypoxia-inducible factor-1 alpha». Proc. Natl. Acad. Sci. U.S.A
t_4	_trans_4	[_place_7 + 1] & [_place_6 - 1] & [cjun1 - 1];	Complex with cjun coactivator	Kerrien S, Aranda B, Breuza L, Bridge A, Broackes-Carter F, Chen C, et al. The IntAct molecular interaction database in 2012. Nucleic Acids Res. 2012 Jan;40(Database issue):D841–846.
t_5	_trans_5	[_place_9 + 1] & [_place_7 - 1] & [hre - 1];	Attach to DNA in HRE segment	Kerrien S, Aranda B, Breuza L, Bridge A, Broackes-Carter F, Chen C, et al. The IntAct molecular interaction database in 2012. Nucleic Acids Res. 2012 Jan;40(Database issue):D841–846.
t_6	_trans_6	[_place_10 + 1] & [hre + 1] & [_place_11 + 1] & [_place_12 + 1] & [_place_13 + 1] & [_place_14 + 1] & [cjun1 + 1] & [p300 + 1] & [arnt + 1] & [creb + 1] & [Hif_IN + 1] & [_place_218 + 1] & [_place_9 - 1];	Transcription of growth factors' mRNA and others	Regulation of Hypoxia inducible factor 1 and the loss of cellular response in Diabetes. Bento CF, Pereira P. Diabetologia. 2011 Aug;54(8):1946-56. doi: 10.1007/s00125-011-2191-8. Epub 2011 May 26. CF, Pereira P. Diabetologia. 2011 Aug;54(8):1946-56. doi: 10.1007/s00125-011-2191-8. Epub 2011 May 26.
t_7	_trans_7	[VEGF + 1] & [_place_11 - 1];	Formation of protein from mRNA	Regulation of Hypoxia inducible factor 1 and the loss of cellular response in Diabetes. Bento CF, Pereira P. Diabetologia. 2011 Aug;54(8):1946-56. doi: 10.1007/s00125-011-2191-8. Epub 2011 May 26. CF, Pereira P. Diabetologia. 2011 Aug;54(8):1946-56. doi: 10.1007/s00125-011-2191-8. Epub 2011 May 26.
t_8	_trans_8	[EPO + 1] & [_place_12 - 1];	Formation of protein from mRNA	Regulation of Hypoxia inducible factor 1 and the loss of cellular response in Diabetes. Bento CF, Pereira P. Diabetologia. 2011 Aug;54(8):1946-56. doi: 10.1007/s00125-011-2191-8. Epub 2011 May 26.
t_9	_trans_9	[ET1 + 1] & [_place_10 - 1];	Formation of protein from mRNA	The human side of hypoxia-inducible factor. Smith TG, Robbins PA, Ratcliffe PJ. (2008) Br. J. Haematol. 141 (3): 325–34.
t_10	_trans_10	[LDH + 1] & [_place_13 - 1];	Formation of protein from mRNA	Regulation of Hypoxia inducible factor 1 and the loss of cellular response in Diabetes. Bento CF, Pereira P. Diabetologia. 2011 Aug;54(8):1946-56. doi: 10.1007/s00125-011-2191-8. Epub 2011 May 26.
t_11	_trans_11	[pyrDHK + 1] & [_place_14 - 1];	Formation of protein from mRNA	HIF-1-mediated expression of pyruvate dehydrogenase kinase: a metabolic switch required for cellular adaptation to hypoxia. Kim JW, Tchernyshyov I, Semenza GL, Dang CV. Cell Metab. 2006 Mar;3(3):177-85.
t_12	_trans_12	[rec_act + 1] & [_place_19 - 1] & [VEGF - 1];	Activation of GF receptor	Cross MJ, Dixelius J, Matsumoto T, Claesson-Welsh L (2003) VEGF-receptor signal transduction. Trends Biochem Sci 28: 488–494.
t_13	_trans_13	[_place_19 + 1] & [_place_21 + 1] & [rec_act - 1] & [PLC1 - 1];	Activation of PLC by VEGF receptor	Cross MJ, Dixelius J, Matsumoto T, Claesson-Welsh L (2003) VEGF-receptor signal transduction. Trends Biochem Sci 28: 488–494.
t_14	_trans_14	[_place_19 + 1] & [PI3k_act + 1] & [rec_act - 1] & [PI3K - 1];	Activation of PI3K by VEGF receptor	Cross MJ, Dixelius J, Matsumoto T, Claesson-Welsh L (2003) VEGF-receptor signal transduction. Trends Biochem Sci 28: 488–494.
t_15	_trans_15	[_place_19 + 1] & [_place_24 + 1] & [_place_55 + 1] & [ADP + 1] & [rec_act - 1] & [RAS1 - 1] & [gtp1 - 1] & [ATP - 1];	Activation of Ras GTP-ase by VEGF receptor	Cross MJ, Dixelius J, Matsumoto T, Claesson-Welsh L (2003) VEGF-receptor signal transduction. Trends Biochem Sci 28: 488–494.
t_16	_trans_16	[ip31 + 1] & [DAG1 + 1] & [PLC1 + 1] & [PI2P + 1] & [PI2P - 1] & [_place_21 - 1];	Breaking of PI2P in DAG and IP3 by PLC	Cross MJ, Dixelius J, Matsumoto T, Claesson-Welsh L (2003) VEGF-receptor signal transduction. Trends Biochem Sci 28: 488–494.
t_17	_trans_17	[Ca_chan1 + 1] & [ca1 + 1] & [ip31 - 1] & [Ca_chan1 - 1];	Opening of Calcium channel by IP3	VEGF-induced retinal angiogenic signaling is critically dependent on Ca²⁺ signaling by Ca²⁺/calmodulin-dependent protein kinase II. Banumathi E, O'Connor A, Gurunathan S, Simpson DA, McGeown JG, Curtis TM. Invest Ophthalmol Vis Sci. 2011 May 11;52(6):3103-11. doi: 10.1167/iovs.10-6574.
t_18	_trans_18	[_place_32 + 1] & [cam_k_kk1 + 1] & [ca1 - 1] & [cam_k_kk1 - 1];	Formation of complex calmodulin kinase	VEGF-induced retinal angiogenic signaling is critically dependent on Ca²⁺ signaling by Ca²⁺/calmodulin-dependent protein kinase II. Banumathi E, O'Connor A, Gurunathan S, Simpson DA, McGeown JG, Curtis TM. Invest Ophthalmol Vis Sci. 2011 May 11;52(6):3103-11. doi: 10.1167/iovs.10-6574.
t_19	_trans_19	[_place_31 + 1] & [PKC1 - 1] & [DAG1 - 1];	Activation of PKC by DAG	VEGF-induced retinal angiogenic signaling is critically dependent on Ca²⁺ signaling by Ca²⁺/calmodulin-dependent protein kinase II. Banumathi E, O'Connor A, Gurunathan S, Simpson DA, McGeown JG, Curtis TM. Invest Ophthalmol Vis Sci. 2011 May 11;52(6):3103-11. doi: 10.1167/iovs.10-6574.
t_20	_trans_20	[PKC1 + 1] & [_place_33 + 1] & [_place_31 - 1];	Signal tranduction by PKC	Cross MJ, Dixelius J, Matsumoto T, Claesson-Welsh L (2003) VEGF-receptor signal transduction. Trends Biochem Sci 28: 488–494.
t_21	_trans_21	[PI3K + 1] & [PIP3 + 1] & [PI2P + 1] & [PI3k_act - 1] & [PI2P - 1];	PI3K phosphorilates PI2P in PI3P	Cross MJ, Dixelius J, Matsumoto T, Claesson-Welsh L (2003) VEGF-receptor signal transduction. Trends Biochem Sci 28: 488–494.
t_22	_trans_22	[RAS1 + 1] & [_place_49 + 1] & [_place_24 - 1] & [mapkkk - 1];	Ras starts MAPK cascade	VEGF Stimulates MAPK through a Pathway That Is Unique for Receptor Tyrosine Kinases. Doanes AM, Hegland DD, Sethi R, Kovesdi I, Bruder JT, Finkel T. Biochem Biophys Res Commun. 1999 Feb 16;255(2):545-8.
t_23	_trans_23	[pdk_PP + 1] & [PKB_PP + 1] & [PIP3 - 1] & [PDK - 1] & [PKB - 1];	PI3P activates PKB and PDK via phosphorilation	Cross MJ, Dixelius J, Matsumoto T, Claesson-Welsh L (2003) VEGF-receptor signal transduction. Trends Biochem Sci 28: 488–494.
t_24	_trans_24	[PDK + 1] & [pkb_act + 1] & [pdk_PP - 1] & [PKB_PP - 1];	PDK activates completely PKB to act on apoptosis signal	Cross MJ, Dixelius J, Matsumoto T, Claesson-Welsh L (2003) VEGF-receptor signal transduction. Trends Biochem Sci 28: 488–494.
t_25	_trans_25	[BAP_DIP + 1] & [inhib + 1] & [_place_43 - 1] & [bad_inact - 1];	BAD-DIP complex formation	Cross MJ, Dixelius J, Matsumoto T, Claesson-Welsh L (2003) VEGF-receptor signal transduction. Trends Biochem Sci 28: 488–494.
t_26	_trans_26	[bad_inact + 1] & [inhib - 1] & [BAD - 1];	Inactivation of BAD via inhibitor	Cross MJ, Dixelius J, Matsumoto T, Claesson-Welsh L (2003) VEGF-receptor signal transduction. Trends Biochem Sci 28: 488–494.
t_27	_trans_27	[_place_43 + 1] & [_place_47 + 1] & [DIP - 1];	Signal of survival by DIP	Cross MJ, Dixelius J, Matsumoto T, Claesson-Welsh L (2003) VEGF-receptor signal transduction. Trends Biochem Sci 28: 488–494.
t_28	_trans_28	[mapkkk + 1] & [_place_51 + 1] & [_place_49 - 1] & [mapkk - 1];	MAPK cascade, activating MAPKK	VEGF Stimulates MAPK through a Pathway That Is Unique for Receptor Tyrosine Kinases. Doanes AM, Hegland DD, Sethi R, Kovesdi I, Bruder JT, Finkel T. Biochem Biophys Res Commun. 1999 Feb 16;255(2):545-8.
t_29	_trans_29	[mapkk + 1] & [_place_53 + 1] & [_place_51 - 1] & [mapk - 1];	MAPK cascade, activating MAPK	VEGF Stimulates MAPK through a Pathway That Is Unique for Receptor Tyrosine Kinases. Doanes AM, Hegland DD, Sethi R, Kovesdi I, Bruder JT, Finkel T. Biochem Biophys Res Commun. 1999 Feb 16;255(2):545-8.
t_30	_trans_30	[mapk + 1] & [_place_59 + 1] & [_place_53 - 1];	Proliferation signal by MAPK cascade	VEGF Stimulates MAPK through a Pathway That Is Unique for Receptor Tyrosine Kinases. Doanes AM, Hegland DD, Sethi R, Kovesdi I, Bruder JT, Finkel T. Biochem Biophys Res Commun. 1999 Feb 16;255(2):545-8.
t_31	_trans_31	[DIP + 1] & [BAD + 1] & [PKB + 1] & [pkb_act - 1] & [BAP_DIP - 1];	PKB breaks BAD DIP binding to avoid apoptosis	Cross MJ, Dixelius J, Matsumoto T, Claesson-Welsh L (2003) VEGF-receptor signal transduction. Trends Biochem Sci 28: 488–494.
t_32	_trans_32	[EPOR + 1] & [_place_61 - 1] & [EPO - 1];	Activation of EPO receptor by Erythropoietin	SPI-1 transforming properties depend upon specifically activated forms of the EPOR. Pereira R, Raingeaud J, Pironin M, Ghysdael J, Quang CT. Oncogene. (2000) Oct 19;19(44):5106-10.
t_33	_trans_33	[PLC_ACT + 1] & [EPOR - 1] & [_place_63 - 1];	Activation of PLC by EPOR	STAT5 activation correlates with erythropoietin receptor-mediated erythroid differentiation of an erythroleukemia cell line. Iwatsuki K, Endo T, Misawa H, Yokouchi M, Matsumoto A, Ohtsubo M, Mori KJ, Yoshimura A. J Biol Chem. 1997 Mar 28;272(13):8149-52.
t_34	_trans_34	[STATx2 + 1] & [_place_63 + 1] & [_place_61 + 1] & [PLC_ACT - 1] & [stat5 - 1];	PLC allows formation of dimer STAT5 activating monomer	STAT5 activation correlates with erythropoietin receptor-mediated erythroid differentiation of an erythroleukemia cell line. Iwatsuki K, Endo T, Misawa H, Yokouchi M, Matsumoto A, Ohtsubo M, Mori KJ, Yoshimura A. J Biol Chem. 1997 Mar 28;272(13):8149-52.
t_35	_trans_35	[jak2 + 1] & [_place_61 + 1] & [EPOR - 1] & [jak - 1];	Activation of jak by EPOR	SPI-1 transforming properties depend upon specifically activated forms of the EPOR. Pereira R, Raingeaud J, Pironin M, Ghysdael J, Quang CT. Oncogene. 2000 Oct 19;19(44):5106-10.
t_36	_trans_36	[STATx2 + 1] & [jak + 1] & [jak2 - 1] & [stat5 - 1];	Jak allows formation of dimer STAT5 activating monomer	SPI-1 transforming properties depend upon specifically activated forms of the EPOR. Pereira R, Raingeaud J, Pironin M, Ghysdael J, Quang CT. Oncogene. 2000 Oct 19;19(44):5106-10.
t_37	_trans_37	[stat5 + 2] & [_place_89 + 1] & [_place_87 + 1] & [STATx2 - 2] & [_place_87 - 1];	STAT5 dimer transcription activity	STAT5 activation correlates with erythropoietin receptor-mediated erythroid differentiation of an erythroleukemia cell line. Iwatsuki K, Endo T, Misawa H, Yokouchi M, Matsumoto A, Ohtsubo M, Mori KJ, Yoshimura A. J Biol Chem. 1997 Mar 28;272(13):8149-52.
t_38	_trans_38	[_place_70 + 1] & [_place_61 + 1] & [EPOR - 1] & [shc2 - 1];	Activation of shc by EPOR	Erythropoietin activates Raf1 by an Shc-independent pathway in CTLL-EPO-R cells. Barber DL, Corless CN, Xia K, Roberts TM, D'Andrea AD. Blood. 1997 Jan 1;89(1):55-64.
t_39	_trans_39	[complex1 + 1] & [_place_70 - 1] & [SOS12 - 1] & [GRB2 - 1];	Complex formation of sos1 and grb2	Erythropoietin activates Raf1 by an Shc-independent pathway in CTLL-EPO-R cells. Barber DL, Corless CN, Xia K, Roberts TM, D'Andrea AD. Blood. 1997 Jan 1;89(1):55-64.
t_40	_trans_40	[SOS12 + 1] & [GRB2 + 1] & [RAS3 + 1] & [_place_83 + 1] & [shc2 + 1] & [complex1 - 1] & [GTP2 - 1] & [_place_82 - 1];	The SOS and GRB complex activates ras protein	Erythropoietin activates Raf1 by an Shc-independent pathway in CTLL-EPO-R cells. Barber DL, Corless CN, Xia K, Roberts TM, D'Andrea AD. Blood. 1997 Jan 1;89(1):55-64.
t_41	_trans_41	[GTP2 + 1] & [RAF2 + 1] & [_place_82 + 1] & [ADP + 1] & [RAS3 - 1] & [_place_76 - 1] & [_place_83 - 1] & [ATP - 1];	Ras activates raf protein with consumption of ATP	Erythropoietin activates Raf1 by an Shc-independent pathway in CTLL-EPO-R cells. Barber DL, Corless CN, Xia K, Roberts TM, D'Andrea AD. Blood. 1997 Jan 1;89(1):55-64.
t_42	_trans_42	[_place_76 + 1] & [MEk1 + 1] & [RAF2 - 1] & [_place_78 - 1];	MEK/ERK/ELK cascade	SPI-1 transforming properties depend upon specifically activated forms of the EPOR. Pereira R, Raingeaud J, Pironin M, Ghysdael J, Quang CT. Oncogene. 2000 Oct 19;19(44):5106-10.
t_43	_trans_43	[_place_78 + 1] & [ERK1 + 1] & [MEk1 - 1] & [_place_80 - 1];	Erk is activated by MEk	SPI-1 transforming properties depend upon specifically activated forms of the EPOR. Pereira R, Raingeaud J, Pironin M, Ghysdael J, Quang CT. Oncogene. 2000 Oct 19;19(44):5106-10.
t_44	_trans_44	[_place_84 + 1] & [ERK1 - 1];	Erk activate ELK	SPI-1 transforming properties depend upon specifically activated forms of the EPOR. Pereira R, Raingeaud J, Pironin M, Ghysdael J, Quang CT. Oncogene. 2000 Oct 19;19(44):5106-10.
t_45	_trans_45	[ELK1 + 1] & [_place_80 + 1] & [_place_84 - 1] & [_place_86 - 1];	ELK is moved in the nucleus while separating from ERK	Erythropoietin activates Raf1 by an Shc-independent pathway in CTLL-EPO-R cells. Barber DL, Corless CN, Xia K, Roberts TM, D'Andrea AD. Blood. 1997 Jan 1;89(1):55-64.
t_46	_trans_46	[_place_88 + 1] & [_place_86 + 1] & [_place_87 + 1] & [ELK1 - 1] & [_place_87 - 1];	Transcription activity for Cfos	Erythropoietin activates Raf1 by an Shc-independent pathway in CTLL-EPO-R cells. Barber DL, Corless CN, Xia K, Roberts TM, D'Andrea AD. Blood. 1997 Jan 1;89(1):55-64.
t_47	_trans_47	[CFOS + 1] & [_place_88 - 1];	mRNA translation for CFOS protein	Erythropoietin activates Raf1 by an Shc-independent pathway in CTLL-EPO-R cells. Barber DL, Corless CN, Xia K, Roberts TM, D'Andrea AD. Blood. 1997 Jan 1;89(1):55-64.
t_48	_trans_48	[_place_92 + 1] & [CFOS - 1] & [cjun - 1];	Complex of cfos and cjun	Erythropoietin activates Raf1 by an Shc-independent pathway in CTLL-EPO-R cells. Barber DL, Corless CN, Xia K, Roberts TM, D'Andrea AD. Blood. 1997 Jan 1;89(1):55-64.
t_49	_trans_49	[cjun + 1] & [_place_95 + 1] & [_place_93 - 1] & [_place_95 - 1];	Activation of cjun	Erythropoietin activates Raf1 by an Shc-independent pathway in CTLL-EPO-R cells. Barber DL, Corless CN, Xia K, Roberts TM, D'Andrea AD. Blood. 1997 Jan 1;89(1):55-64.
t_50	_trans_50	[_place_93 + 1] & [_place_94 + 1] & [_place_87 + 1] & [_place_87 - 1] & [_place_92 - 1];	Transcription activity cjun/cfos	Erythropoietin activates Raf1 by an Shc-independent pathway in CTLL-EPO-R cells. Barber DL, Corless CN, Xia K, Roberts TM, D'Andrea AD. Blood. 1997 Jan 1;89(1):55-64.
t_51	_trans_51	[_place_98 + 1] & [ET1 - 1] & [ETRa2 - 1];	Activation of ET receptor b by endotelin	Endothelin-1 Regulates Astrocyte Proliferation and Reactive Gliosis via a JNK/c-Jun Signaling Pathway. Gadea A, Schinelli S, Gallo V. J Neurosci. 2008 Mar 5;28(10):2394-408. doi: 10.1523/JNEUROSCI.5652-07.2008.
t_52	_trans_52	[_place_97 + 1] & [ET1 - 1] & [ETRa - 1];	Activation of ET receptor a	Endothelin-1 Regulates Astrocyte Proliferation and Reactive Gliosis via a JNK/c-Jun Signaling Pathway. Gadea A, Schinelli S, Gallo V. J Neurosci. 2008 Mar 5;28(10):2394-408. doi: 10.1523/JNEUROSCI.5652-07.2008.
t_53	_trans_53	[ETRa2 + 1] & [_place_100 + 1] & [_place_97 - 1] & [PG - 1];	Activation of PG by ETRa	Endothelin-1 Regulates Astrocyte Proliferation and Reactive Gliosis via a JNK/c-Jun Signaling Pathway. Gadea A, Schinelli S, Gallo V. J Neurosci. 2008 Mar 5;28(10):2394-408. doi: 10.1523/JNEUROSCI.5652-07.2008.
t_54	_trans_54	[ETRb + 1] & [_place_101 + 1] & [PI3k + 1] & [csrc1 + 1] & [_place_98 - 1] & [shc1 - 1] & [PI3k - 1] & [csrc1 - 1];	ETRb, PI3K and csrc activates shc1	Endothelin-1 Regulates Astrocyte Proliferation and Reactive Gliosis via a JNK/c-Jun Signaling Pathway. Gadea A, Schinelli S, Gallo V. J Neurosci. 2008 Mar 5;28(10):2394-408. doi: 10.1523/JNEUROSCI.5652-07.2008.
t_55	_trans_55	[PG + 1] & [_place_105 + 1] & [_place_100 - 1] & [PLC2 - 1];	PG activate PLC	Molecular biology of the cell Alberts. Bruce Alberts, Dennis Bray, Julian Lewis, Martin Raff, Keith Roberts, and James D Watson. New York: Garland Science; 2001.
t_56	_trans_56	[_place_110 + 1] & [DAG - 1] & [PKC2 - 1];	DAG activates PKC	Endothelin-1-Induced Enhancement of Coronary Smooth Muscle Contraction via MAPK-Dependent and MAPK-Independent [Ca2+]i Sensitization Pathways. Cain AE, Tanner DM, Khalil RA. Hypertension. 2002 Feb;39(2 Pt 2):543-9.
t_57	_trans_57	[PKC2 + 1] & [_place_114 + 1] & [RAs2 + 1] & [ADP + 1] & [_place_110 - 1] & [ATP - 1] & [raf2 - 1] & [_place_111 - 1];	PKC activates raf together with ras to start MAPK cascade	Endothelin-1-Induced Enhancement of Coronary Smooth Muscle Contraction via MAPK-Dependent and MAPK-Independent [Ca2+]i Sensitization Pathways. Cain AE, Tanner DM, Khalil RA. Hypertension. 2002 Feb;39(2 Pt 2):543-9.
t_58	_trans_58	[raf2 + 1] & [_place_116 + 1] & [_place_114 - 1] & [mapkk2 - 1];	Raf activates MAPKK	Endothelin-1-Induced Enhancement of Coronary Smooth Muscle Contraction via MAPK-Dependent and MAPK-Independent [Ca2+]i Sensitization Pathways. Cain AE, Tanner DM, Khalil RA. Hypertension. 2002 Feb;39(2 Pt 2):543-9.
t_59	_trans_59	[mapkk2 + 1] & [_place_118 + 1] & [_place_116 - 1] & [mapk2 - 1];	MAPKK activates MAPK	Endothelin-1-Induced Enhancement of Coronary Smooth Muscle Contraction via MAPK-Dependent and MAPK-Independent [Ca2+]i Sensitization Pathways. Cain AE, Tanner DM, Khalil RA. Hypertension. 2002 Feb;39(2 Pt 2):543-9.
t_60	_trans_60	[mapk2 + 1] & [Et_eff2 + 1] & [_place_313 + 1] & [_place_118 - 1] & [_place_313 - 1];	MAPK generates effects of vasocostriction and high pressure	Endothelin-1-Induced Enhancement of Coronary Smooth Muscle Contraction via MAPK-Dependent and MAPK-Independent [Ca2+]i Sensitization Pathways. Cain AE, Tanner DM, Khalil RA. Hypertension. 2002 Feb;39(2 Pt 2):543-9.
t_61	_trans_61	[DAG + 1] & [PLC2 + 1] & [IP3 + 1] & [pip + 1] & [pip - 1] & [_place_105 - 1];	PLC creates DAG and IP3 from PIP	Endothelin-1-Induced Enhancement of Coronary Smooth Muscle Contraction via MAPK-Dependent and MAPK-Independent [Ca2+]i Sensitization Pathways. Cain AE, Tanner DM, Khalil RA. Hypertension. 2002 Feb;39(2 Pt 2):543-9.
t_62	_trans_62	[camk_pp + 1] & [ca - 1] & [cam_k_kk2 - 1];	Calcium allows binding of calmodulin and kinases	Endothelin-1-Induced Enhancement of Coronary Smooth Muscle Contraction via MAPK-Dependent and MAPK-Independent [Ca2+]i Sensitization Pathways. Cain AE, Tanner DM, Khalil RA. Hypertension. 2002 Feb;39(2 Pt 2):543-9.
t_63	_trans_63	[CREB_P + 1] & [cam_k_kk2 + 1] & [_place_123 - 1] & [camk_pp - 1];	Calmodulin kinase activates CREB, transcription factor	Endothelin-1-Induced Enhancement of Coronary Smooth Muscle Contraction via MAPK-Dependent and MAPK-Independent [Ca2+]i Sensitization Pathways. Cain AE, Tanner DM, Khalil RA. Hypertension. 2002 Feb;39(2 Pt 2):543-9.
t_64	_trans_64	[_place_123 + 1] & [Et_eff1 + 1] & [_place_313 + 1] & [CREB_P - 1] & [_place_313 - 1];	CREB generates other effects of endothelin	Endothelin-1-Induced Enhancement of Coronary Smooth Muscle Contraction via MAPK-Dependent and MAPK-Independent [Ca2+]i Sensitization Pathways. Cain AE, Tanner DM, Khalil RA. Hypertension. 2002 Feb;39(2 Pt 2):543-9.
t_65	_trans_65	[complex + 1] & [sos1 - 1] & [grb1 - 1] & [_place_101 - 1];	Complex formation of shc, sos and GRB2	Endothelin-1-Induced Enhancement of Coronary Smooth Muscle Contraction via MAPK-Dependent and MAPK-Independent [Ca2+]i Sensitization Pathways. Cain AE, Tanner DM, Khalil RA. Hypertension. 2002 Feb;39(2 Pt 2):543-9.
t_66	_trans_66	[shc1 + 1] & [grb1 + 1] & [sos1 + 1] & [_place_111 + 1] & [complex - 1] & [RAs2 - 1];	Activation of ras by grb/sos/shc complex	Endothelin-1-Induced Enhancement of Coronary Smooth Muscle Contraction via MAPK-Dependent and MAPK-Independent [Ca2+]i Sensitization Pathways. Cain AE, Tanner DM, Khalil RA. Hypertension. 2002 Feb;39(2 Pt 2):543-9.
t_67	_trans_67	[ca + 1] & [_place_314 + 1] & [IP3 - 1] & [_place_314 - 1];	IP3 opens calcium channels from deposits	Endothelin-1-Induced Enhancement of Coronary Smooth Muscle Contraction via MAPK-Dependent and MAPK-Independent [Ca2+]i Sensitization Pathways. Cain AE, Tanner DM, Khalil RA. Hypertension. 2002 Feb;39(2 Pt 2):543-9.
t_68	absorbed	[_place_130 + 1] & [glu1 - 1];	Glucose enters cells for glycolysis	Molecular biology of the cell Alberts. Bruce Alberts, Dennis Bray, Julian Lewis, Martin Raff, Keith Roberts, and James D Watson. New York: Garland Science; 2001.
t_69	eating	[glu1 + 1];	Glucose assimilation from food	Molecular biology of the cell Alberts. Bruce Alberts, Dennis Bray, Julian Lewis, Martin Raff, Keith Roberts, and James D Watson. New York: Garland Science; 2001.
t_70	_trans_70	[G6P + 1] & [ADP + 1] & [exokinase + 1] & [_place_130 - 1] & [ATP - 1] & [exokinase - 1];	Glucose Phosphorylation	Molecular biology of the cell Alberts. Bruce Alberts, Dennis Bray, Julian Lewis, Martin Raff, Keith Roberts, and James D Watson. New York: Garland Science; 2001.
t_71	_trans_71	[F6P + 1] & [Isomerase + 1] & [G6P - 1] & [Isomerase - 1];	G6P is modified in Fructose-6-phosphate	Molecular biology of the cell Alberts. Bruce Alberts, Dennis Bray, Julian Lewis, Martin Raff, Keith Roberts, and James D Watson. New York: Garland Science; 2001.
t_72	_trans_72	[F16BP + 1] & [PFK + 1] & [ADP + 1] & [F6P - 1] & [PFK - 1] & [ATP - 1];	F6P is phosphorylated	Molecular biology of the cell Alberts. Bruce Alberts, Dennis Bray, Julian Lewis, Martin Raff, Keith Roberts, and James D Watson. New York: Garland Science; 2001.
t_73	_trans_73	[DHAP + 1] & [ALDO + 1] & [GADP + 1] & [F16BP - 1] & [ALDO - 1];	F16BP is broken in Glyrealdehyde 3-Phosphate and dihydroxyacetone phosphate	Molecular biology of the cell Alberts. Bruce Alberts, Dennis Bray, Julian Lewis, Martin Raff, Keith Roberts, and James D Watson. New York: Garland Science; 2001.
t_74	_trans_74	[TPI + 1] & [GADP + 1] & [DHAP - 1] & [TPI - 1];	DAHP is modified in GADP	Molecular biology of the cell Alberts. Bruce Alberts, Dennis Bray, Julian Lewis, Martin Raff, Keith Roberts, and James D Watson. New York: Garland Science; 2001.
t_75	_trans_75	[GAPDH + 1] & [BPG + 1] & [NADH + 1] & [P + 1] & [GADP - 1] & [GAPDH - 1] & [NAD - 1] & [P - 1];	GADP dehydrogenation to 1,3-biphosphoglycerate	Molecular biology of the cell Alberts. Bruce Alberts, Dennis Bray, Julian Lewis, Martin Raff, Keith Roberts, and James D Watson. New York: Garland Science; 2001.
t_76	_trans_76	[ATP + 1] & [PG3 + 1] & [PGK + 1] & [BPG - 1] & [ADP - 1] & [PGK - 1];	Dephosphorylation in 3-phosphoglycerate	Molecular biology of the cell Alberts. Bruce Alberts, Dennis Bray, Julian Lewis, Martin Raff, Keith Roberts, and James D Watson. New York: Garland Science; 2001.
t_77	_trans_77	[ENO + 1] & [pep + 1] & [ENO - 1] & [PG2 - 1];	Formation of Phosphoenolpyruvate	Molecular biology of the cell Alberts. Bruce Alberts, Dennis Bray, Julian Lewis, Martin Raff, Keith Roberts, and James D Watson. New York: Garland Science; 2001.
t_78	_trans_78	[ATP + 1] & [Pyr_kin + 1] & [pyr + 1] & [pep - 1] & [Pyr_kin - 1] & [ADP - 1];	Hydrolization of PEP in pyruvate, formation of a ATP	Molecular biology of the cell Alberts. Bruce Alberts, Dennis Bray, Julian Lewis, Martin Raff, Keith Roberts, and James D Watson. New York: Garland Science; 2001.
t_79	_trans_79	[lactic_acid + 1] & [pyr - 1] & [LDH - 1];	Pyruvate to lactic acid	Molecular biology of the cell Alberts. Bruce Alberts, Dennis Bray, Julian Lewis, Martin Raff, Keith Roberts, and James D Watson. New York: Garland Science; 2001.
t_80	_trans_80	[_place_152 + 1] & [oxa + 1] & [pyr - 1] & [_place_152 - 1];	Pyruvate to oxalacetate for carboxylation	Molecular biology of the cell Alberts. Bruce Alberts, Dennis Bray, Julian Lewis, Martin Raff, Keith Roberts, and James D Watson. New York: Garland Science; 2001.
t_81	_trans_81	[COA + 1] & [AChCOA + 1] & [_place_157 + 1] & [pyr - 1] & [COA - 1] & [_place_156 - 1];	Pyr to Acetyl-coenzyme A	Molecular biology of the cell Alberts. Bruce Alberts, Dennis Bray, Julian Lewis, Martin Raff, Keith Roberts, and James D Watson. New York: Garland Science; 2001.
t_82	_trans_82	[_place_156 + 1] & [_place_157 - 1];	Deactivation of Pyr-dehydrogenase	Molecular biology of the cell Alberts. Bruce Alberts, Dennis Bray, Julian Lewis, Martin Raff, Keith Roberts, and James D Watson. New York: Garland Science; 2001.
t_83	_trans_83	[_place_157 + 1] & [pyrDHK - 1] & [_place_156 - 1];	PyrDH activation by Kinase	Molecular biology of the cell Alberts. Bruce Alberts, Dennis Bray, Julian Lewis, Martin Raff, Keith Roberts, and James D Watson. New York: Garland Science; 2001.
t_84	_trans_84	[cit_synt + 1] & [Cyt + 1] & [oxa - 1] & [AChCOA - 1] & [cit_synt - 1];	Krebs step 1: citrate	Molecular biology of the cell Alberts. Bruce Alberts, Dennis Bray, Julian Lewis, Martin Raff, Keith Roberts, and James D Watson. New York: Garland Science; 2001.
t_85	_trans_85	[cisAco + 1] & [Cyt - 1] & [aconitase - 1];	Krebs step 2: cis-aconitate	Molecular biology of the cell Alberts. Bruce Alberts, Dennis Bray, Julian Lewis, Martin Raff, Keith Roberts, and James D Watson. New York: Garland Science; 2001.
t_86	_trans_86	[isocyt + 1] & [aconitase + 1] & [cisAco - 1];	Krebs step 3: isocitrate	Molecular biology of the cell Alberts. Bruce Alberts, Dennis Bray, Julian Lewis, Martin Raff, Keith Roberts, and James D Watson. New York: Garland Science; 2001.
t_87	_trans_87	[oxasu + 1] & [NADH + 1] & [isocyt - 1] & [isocyt_DH - 1] & [NAD - 1];	Krebs step 4a: oxalsuccinate	Molecular biology of the cell Alberts. Bruce Alberts, Dennis Bray, Julian Lewis, Martin Raff, Keith Roberts, and James D Watson. New York: Garland Science; 2001.
t_88	_trans_88	[a_cheto + 1] & [isocyt_DH + 1] & [oxasu - 1];	Krebs step 4b: a-chetoglutarate	Molecular biology of the cell Alberts. Bruce Alberts, Dennis Bray, Julian Lewis, Martin Raff, Keith Roberts, and James D Watson. New York: Garland Science; 2001.
t_89	_trans_89	[SuCoA + 1] & [acheto_DH + 1] & [NADH + 1] & [a_cheto - 1] & [acheto_DH - 1] & [NAD - 1];	Krebs step 5: SuccinilCoA	Molecular biology of the cell Alberts. Bruce Alberts, Dennis Bray, Julian Lewis, Martin Raff, Keith Roberts, and James D Watson. New York: Garland Science; 2001.
t_90	_trans_90	[su + 1] & [SuCoA_synth + 1] & [GTP3 + 1] & [SuCoA - 1] & [SuCoA_synth - 1] & [p2 - 1] & [GDP2 - 1];	Krebs step 6: Succinate	Molecular biology of the cell Alberts. Bruce Alberts, Dennis Bray, Julian Lewis, Martin Raff, Keith Roberts, and James D Watson. New York: Garland Science; 2001.
t_91	_trans_91	[fum + 1] & [su_DH + 1] & [su - 1] & [su_DH - 1];	Krebs step 7: fumarate	Molecular biology of the cell Alberts. Bruce Alberts, Dennis Bray, Julian Lewis, Martin Raff, Keith Roberts, and James D Watson. New York: Garland Science; 2001.
t_92	_trans_92	[mal + 1] & [fumarase + 1] & [fum - 1] & [fumarase - 1];	Krebs step 8 malate	Molecular biology of the cell Alberts. Bruce Alberts, Dennis Bray, Julian Lewis, Martin Raff, Keith Roberts, and James D Watson. New York: Garland Science; 2001.
t_93	_trans_93	[oxa + 1] & [mal_DH + 1] & [mal - 1] & [mal_DH - 1];	Krebs step 9 oxalacetate	Molecular biology of the cell Alberts. Bruce Alberts, Dennis Bray, Julian Lewis, Martin Raff, Keith Roberts, and James D Watson. New York: Garland Science; 2001.
t_94	_trans_94	[glut2 + 1] & [_place_176 + 1] & [glu1 - 1] & [glut2 - 1];	Activation of GLUT2	Molecular biology of the cell Alberts. Bruce Alberts, Dennis Bray, Julian Lewis, Martin Raff, Keith Roberts, and James D Watson. New York: Garland Science; 2001.
t_95	_trans_95	[insulin + 1] & [_place_188 + 1] & [_place_176 - 1] & [_place_187 - 1];	Synthesis of insulin	Molecular biology of the cell Alberts. Bruce Alberts, Dennis Bray, Julian Lewis, Martin Raff, Keith Roberts, and James D Watson. New York: Garland Science; 2001.
t_96	_trans_96	[glicogen + 1] & [GS_act + 1] & [GS_act - 1] & [glu2 - 1];	Formation of glycogen	Molecular biology of the cell Alberts. Bruce Alberts, Dennis Bray, Julian Lewis, Martin Raff, Keith Roberts, and James D Watson. New York: Garland Science; 2001.
t_97	_trans_97	[H2O + 1] & [ATP + 1] & [NAD + 1] & [NADH - 1] & [O2 - 1] & [ADP - 1];	ATP synthesis	Molecular biology of the cell Alberts. Bruce Alberts, Dennis Bray, Julian Lewis, Martin Raff, Keith Roberts, and James D Watson. New York: Garland Science; 2001.
t_98	_trans_98	[vhl + 1] & [hif + 1];	Input for VHL and HIF	Molecular biology of the cell Alberts. Bruce Alberts, Dennis Bray, Julian Lewis, Martin Raff, Keith Roberts, and James D Watson. New York: Garland Science; 2001.
t_99	_trans_99	[GS_act + 1] & [_place_180 + 1] & [insulin + 1] & [GS_inact - 1] & [_place_180 - 1] & [insulin - 1];	Activation of Glycogen Synthetase by insulin	Molecular biology of the cell Alberts. Bruce Alberts, Dennis Bray, Julian Lewis, Martin Raff, Keith Roberts, and James D Watson. New York: Garland Science; 2001.
t_100	_trans_100	[GS_inact + 1] & [gsk3b_act + 1] & [GS_act - 1] & [gsk3b_act - 1];	Inactivation of GS by GSK3b	Glycogen Synthase Kinase-3: Properties, Functions, and Regulation. Ali A, Hoeflich KP, Woodgett JR. Chem Rev. 2001 Aug;101(8):2527-40.
t_101	_trans_101	[PKB_akt + 1] & [PKB_AKT - 1];	Protein Kinase B inactivation	Glycogen Synthase Kinase-3: Properties, Functions, and Regulation. Ali A, Hoeflich KP, Woodgett JR. Chem Rev. 2001 Aug;101(8):2527-40.
t_102	_trans_102	[PKB_AKT + 1] & [insulin + 1] & [PKB_akt - 1] & [insulin - 1];	Activation of PKB by insulin	Glycogen Synthase Kinase-3: Properties, Functions, and Regulation. Ali A, Hoeflich KP, Woodgett JR. Chem Rev. 2001 Aug;101(8):2527-40.
t_103	_trans_103	[gsk3b_act + 1] & [P_ase + 1] & [gsk3b_inact - 1] & [P_ase - 1];	Activation of GSK3b by phosphatase	Glycogen Synthase Kinase-3: Properties, Functions, and Regulation. Ali A, Hoeflich KP, Woodgett JR. Chem Rev. 2001 Aug;101(8):2527-40.
t_104	_trans_104	[_place_187 + 1] & [_place_188 - 1];	Inhibition of insulin production	Molecular biology of the cell Alberts. Bruce Alberts, Dennis Bray, Julian Lewis, Martin Raff, Keith Roberts, and James D Watson. New York: Garland Science; 2001.
t_105	glut4_musc	[insulin + 1] & [glu2 + 1] & [insulin - 1] & [_place_176 - 1];	Insulin activation of GLUT4	Molecular biology of the cell Alberts. Bruce Alberts, Dennis Bray, Julian Lewis, Martin Raff, Keith Roberts, and James D Watson. New York: Garland Science; 2001.
t_106	_trans_106	[gsk3b_act + 1] & [hif_ppp + 1] & [hif - 1] & [gsk3b_act - 1];	Phosphorylation of Hif by GSK3b	Glycogen Synthase Kinase 3 Phosphorylates Hypoxia-Inducible Factor 1 and Mediates Its Destabilization in a VHL-Independent Manner.Flügel D, Görlach A, Michiels C, Kietzmann T. Mol Cell Biol. 2007 May;27(9):3253-65. Epub 2007 Feb 26.
t_107	_trans_107	[ub_ase + 1] & [hif_ppp_ub + 1] & [ub_ase - 1] & [hif_ppp - 1];	Ubiquitination of phosphorylated Hif	Glycogen Synthase Kinase 3 Phosphorylates Hypoxia-Inducible Factor 1 and Mediates Its Destabilization in a VHL-Independent Manner.Flügel D, Görlach A, Michiels C, Kietzmann T. Mol Cell Biol. 2007 May;27(9):3253-65. Epub 2007 Feb 26.
t_108	degradation2	[hif_ppp_ub - 1];	Degradation of hif via GSK	Glycogen Synthase Kinase 3 Phosphorylates Hypoxia-Inducible Factor 1 and Mediates Its Destabilization in a VHL-Independent Manner.Flügel D, Görlach A, Michiels C, Kietzmann T. Mol Cell Biol. 2007 May;27(9):3253-65. Epub 2007 Feb 26.
t_109	_trans_109	[gsk3b_act + 1] & [vhl_pp + 1] & [gsk3b_act - 1] & [vhl - 1];	Phosphorylation of Vhl by GSK	Priming-Dependent Phosphorylation and Regulation of the Tumor Suppressor pVHL by Glycogen Synthase Kinase 3. Hergovich A, Lisztwan J, Thoma CR, Wirbelauer C, Barry RE, Krek W. Mol Cell Biol. 2006 Aug;26(15):5784-96.
t_110	mt_instab	[tubulin + 1] & [vhl_pp - 1] & [mt - 1];	Destabilization of microtubules	Priming-Dependent Phosphorylation and Regulation of the Tumor Suppressor pVHL by Glycogen Synthase Kinase 3. Hergovich A, Lisztwan J, Thoma CR, Wirbelauer C, Barry RE, Krek W. Mol Cell Biol. 2006 Aug;26(15):5784-96.
t_111	_trans_111	[PHD2_act + 1] & [O2 - 1] & [_place_195 - 1];	Activation of PHD2 by oxygen	Role and regulation of prolyl hydroxylase domain proteins. Fong GH, Takeda K. Cell Death Differ. 2008 Apr;15(4):635-41.
t_112	_trans_112	[_place_195 + 1] & [PHD2 - 1] & [_place_205 - 1];	Inhibition of PHD by Krebs species	Role and regulation of prolyl hydroxylase domain proteins. Fong GH, Takeda K. Cell Death Differ. 2008 Apr;15(4):635-41.
t_113	_trans_113	[_place_197 + 1] & [O2 - 1] & [ARD - 1];	Activation of ARD by oxygen	ARDent about acetylation and deacetylation in hypoxia signalling. Bilton R, Trottier E, Pouysségur J, Brahimi-Horn MC. Trends Cell Biol. 2006 Dec;16(12):616-21. Epub 2006 Oct 27.
t_114	_trans_114	[PHD2_act + 1] & [O2 - 1] & [PHD2 - 1];	Activation of PHD2 by oxygen	Role and regulation of prolyl hydroxylase domain proteins. Fong GH, Takeda K. Cell Death Differ. 2008 Apr;15(4):635-41.
t_115	_trans_115	[ARD + 1] & [PHD2 + 1] & [Hy_Ac_HIF1a + 1] & [hif - 1] & [PHD2_act - 1] & [_place_197 - 1];	Modification of Hif in normoxia	Targeting of HIF-alpha to the von Hippel-Lindau Ubiquitylation Complex by O2-Regulated Prolyl Hydroxylation. Jaakkola et al., Science. 2001 Apr 20;292(5516):468-72. Epub 2001 Apr 5.
t_116	_trans_116	[vcb + 1] & [elob + 1] & [eloc + 1] & [elob - 1] & [eloc - 1] & [vhl - 1];	Formation of Vcb complex	Multitasking by pVHL in tumour suppression. Frew IJ, Krek W. Curr Opin Cell Biol. 2007 Dec;19(6):685-90. Epub 2007 Nov 19.
t_117	_trans_117	[vcd + 1] & [Cu2 + 1] & [vcb - 1] & [Cu2 - 1];	Interaction with Cu2, formation of Vcd	Multitasking by pVHL in tumour suppression. Frew IJ, Krek W. Curr Opin Cell Biol. 2007 Dec;19(6):685-90. Epub 2007 Nov 19.
t_118	_trans_118	[Hif_ub + 1] & [vcd - 1] & [Hy_Ac_HIF1a - 1];	Ubiquitination of modified Hif	Multitasking by pVHL in tumour suppression. Frew IJ, Krek W. Curr Opin Cell Biol. 2007 Dec;19(6):685-90. Epub 2007 Nov 19.
t_119	degradation1	[Hif_ub - 1];	Degradation of Hif	Multitasking by pVHL in tumour suppression. Frew IJ, Krek W. Curr Opin Cell Biol. 2007 Dec;19(6):685-90. Epub 2007 Nov 19.
t_120	_trans_120	[_place_205 + 1] & [oxa - 1];	Uptake of oxalacetate for PHD2 inhibition	Role and regulation of prolyl hydroxylase domain proteins. Fong GH, Takeda K. Cell Death Differ. 2008 Apr;15(4):635-41.
t_121	_trans_121	[_place_205 + 1] & [fum - 1];	Uptake of malate for PHD2 inhibition	Role and regulation of prolyl hydroxylase domain proteins. Fong GH, Takeda K. Cell Death Differ. 2008 Apr;15(4):635-41.
t_122	_trans_122	[_place_205 + 1] & [su - 1];	Uptake of succinate for PHD2 inhibition	Role and regulation of prolyl hydroxylase domain proteins. Fong GH, Takeda K. Cell Death Differ. 2008 Apr;15(4):635-41.
t_123	_trans_123	[O2 + 2] & [Et_eff1 - 1];	Creation of oxygen by Endothelin effect	Endothelin-1-Induced Enhancement of Coronary Smooth Muscle Contraction via MAPK-Dependent and MAPK-Independent [Ca2+]i Sensitization Pathways. Cain AE, Tanner DM, Khalil RA. Hypertension. 2002 Feb;39(2 Pt 2):543-9.
t_124	_trans_124	[O2 + 2] & [_place_33 - 1];	Creation of oxygen by VEGF	Vascular endothelial growth factor and vascular targeting of solid tumors. Brekken RA, Thorpe PE. Anticancer Res. 2001 Nov-Dec;21(6B):4221-9.
t_125	_trans_125	[O2 + 2] & [_place_59 - 1];	Creation of oxygen by Vegf	Vascular endothelial growth factor and vascular targeting of solid tumors. Brekken RA, Thorpe PE. Anticancer Res. 2001 Nov-Dec;21(6B):4221-9.
t_126	_trans_126	[O2 + 2] & [_place_47 - 1];	Creation of oxygen by Vegf	Vascular endothelial growth factor and vascular targeting of solid tumors. Brekken RA, Thorpe PE. Anticancer Res. 2001 Nov-Dec;21(6B):4221-9.
t_127	_trans_127	[O2 + 2] & [_place_94 - 1];	Creation of oxygen by EPO	Regulation of erythropoietin production. Jelkmann. J Physiol. 2011 Mar 15;589(Pt 6):1251-8. doi: 10.1113/jphysiol.2010.195057. Epub 2010 Nov 15.
t_128	_trans_128	[O2 + 2] & [_place_32 - 1];	Creation of oxygen by Vegf	Vascular endothelial growth factor and vascular targeting of solid tumors. Brekken RA, Thorpe PE. Anticancer Res. 2001 Nov-Dec;21(6B):4221-9.
t_129	_trans_129	[O2 + 2] & [Et_eff2 - 1];	Creation of oxygen by Endothelin	Endothelin-1 Regulates Astrocyte Proliferation and Reactive Gliosis via a JNK/c-Jun Signaling Pathway. Gadea A, Schinelli S, Gallo V. J Neurosci. 2008 Mar 5;28(10):2394-408. doi: 10.1523/JNEUROSCI.5652-07.2008.
t_130	_trans_130	[O2 + 2] & [_place_89 - 1];	Creation of oxygen by EPO	Regulation of erythropoietin production. Jelkmann. J Physiol. 2011 Mar 15;589(Pt 6):1251-8. doi: 10.1113/jphysiol.2010.195057. Epub 2010 Nov 15.
t_131	_trans_131	[p2 + 1] & [GDP2 + 1] & [GTP3 - 1];	Breaking of GTP	Molecular biology of the cell Alberts. Bruce Alberts, Dennis Bray, Julian Lewis, Martin Raff, Keith Roberts, and James D Watson. New York: Garland Science; 2001.
t_132	_trans_132	[gsk3b_inact + 1] & [PKB_AKT + 1] & [PKB_AKT - 1] & [gsk3b_act - 1];	Inactivation of GSK by PKB	Glycogen Synthase Kinase-3: Properties, Functions, and Regulation. Ali A, Hoeflich KP, Woodgett JR. Chem Rev. 2001 Aug;101(8):2527-40.
t_133	_trans_133	[mt + 1] & [tubulin - 1] & [vhl - 1];	Stabilization of microtubules	Regulation of microtubule stability by the von Hippel-Lindau tumour suppressor protein pVHL. Hergovich A, Lisztwan J, Barry R, Ballschmieter P, Krek W. Nat Cell Biol. 2003 Jan;5(1):64-70.
t_134	_trans_134	[nedd_vhl + 1] & [nedd8 - 1] & [vcb - 1];	Neddylation of Vhl	An inhibitor of NEDD8-activating enzyme as a new approach to treat cancer. Soucy et al., Nature. 2009 Apr 9;458(7239):732-6. doi: 10.1038/nature07884.
t_135	_trans_135	[VHL_FN + 1] & [FN - 1] & [nedd_vhl - 1];	Interaction of Vhl and Fibronectin	An inhibitor of NEDD8-activating enzyme as a new approach to treat cancer. Soucy et al., Nature. 2009 Apr 9;458(7239):732-6. doi: 10.1038/nature07884.
t_136	matrix	[stable_matrix + 1] & [VHL_FN - 1];	Stabilization of ECM	An inhibitor of NEDD8-activating enzyme as a new approach to treat cancer. Soucy et al., Nature. 2009 Apr 9;458(7239):732-6. doi: 10.1038/nature07884.
t_137	_trans_137	[FN + 1] & [nedd8 + 1] & [vcb + 1] & [stable_matrix - 1] & [MT1MMP - 1];	Destabilization of ECM by MMP	Identification of membrane type-1 matrix metalloproteinase as a target of hypoxia-inducible factor-2 alpha in von Hippel-Lindau renal cell carcinoma. Petrella BL, Lohi J, Brinckerhoff CE. Oncogene. 2005 Feb 3;24(6):1043-52.
t_138	_trans_138	[MT1MMP + 1] & [_place_218 - 1];	Production of MMP	Increased Expression of HIF-1α, VEGF-A and Its Receptors, MMP-2, TIMP-1, and ADAMTS-1 at the Venous Stenosis of Arteriovenous Fistula in a Mouse Model with Renal Insufficiency. Misra S, Shergill U, Yang B, Janardhanan R, Misra KD. J Vasc Interv Radiol. 2010 Aug;21(8):1255-61. doi: 10.1016/j.jvir.2010.02.043. Epub 2010 Jul 3.
t_139	_trans_139	[mmp_inact + 1] & [_place_221 + 1] & [MT1MMP - 1] & [timp1 - 1];	Inhibition of MMP by TIMP	Identification of membrane type-1 matrix metalloproteinase as a target of hypoxia-inducible factor-2 alpha in von Hippel-Lindau renal cell carcinoma. Petrella BL, Lohi J, Brinckerhoff CE. Oncogene. 2005 Feb 3;24(6):1043-52.
t_140	_trans_140	[timp1 + 1] & [_place_221 - 1] & [vcb - 1];	Activation of TIMP by Vhl	Identification of membrane type-1 matrix metalloproteinase as a target of hypoxia-inducible factor-2 alpha in von Hippel-Lindau renal cell carcinoma. Petrella BL, Lohi J, Brinckerhoff CE. Oncogene. 2005 Feb 3;24(6):1043-52.
t_141	_trans_141	[insulin - 1];	Elimination of insulin	Molecular biology of the cell Alberts. Bruce Alberts, Dennis Bray, Julian Lewis, Martin Raff, Keith Roberts, and James D Watson. New York: Garland Science; 2001.
t_142	_trans_142	[gtp1 + 1] & [_place_55 - 1];	Formation of GTP	Molecular biology of the cell Alberts. Bruce Alberts, Dennis Bray, Julian Lewis, Martin Raff, Keith Roberts, and James D Watson. New York: Garland Science; 2001.
t_143	_trans_143	[prot_no_ub + 1] & [prot_ub - 1] & [VDU - 1];	Deubiquitination by VDU	Identification of a deubiquitinating enzyme as substrate of the von hippel Lindau tumor suppressor. Li Z, Wang D, Na X, Schoen SR, Messing EM, Wu G. Biochem Biophys Res Commun. 2002 Jun 14;294(3):700-9.
t_144	VDU_degr	[_place_227 - 1];	VDU degradation by VHL	Identification of a deubiquitinating enzyme as substrate of the von hippel Lindau tumor suppressor. Li Z, Wang D, Na X, Schoen SR, Messing EM, Wu G. Biochem Biophys Res Commun. 2002 Jun 14;294(3):700-9.
t_145	_trans_145	[_place_227 + 1] & [Cu2 + 1] & [Cu2 - 1] & [_place_225 - 1];	Binding of vcb and VDU with Cu2	Identification of a deubiquitinating enzyme as substrate of the von hippel Lindau tumor suppressor. Li Z, Wang D, Na X, Schoen SR, Messing EM, Wu G. Biochem Biophys Res Commun. 2002 Jun 14;294(3):700-9.
t_146	_trans_146	[_place_225 + 1] & [vcb - 1] & [VDU - 1];	Interaction of VDU and VHL	Identification of a deubiquitinating enzyme as substrate of the von hippel Lindau tumor suppressor. Li Z, Wang D, Na X, Schoen SR, Messing EM, Wu G. Biochem Biophys Res Commun. 2002 Jun 14;294(3):700-9.
t_147	out_nucleus	[_place_228 - 1];	Extrusion of VHL by eEF1A	eEF1A Is a Novel Component of the Mammalian Nuclear Protein Export Machinery. Khacho M, Mekhail K, Pilon-Larose K, Pause A, Côté J, Lee S. Mol Biol Cell. 2008 Dec;19(12):5296-308. doi: 10.1091/mbc.E08-06-0562. Epub 2008 Sep 17.
t_148	_trans_148	[_place_228 + 1] & [_place_231 + 1] & [eEF1a + 1] & [rpb1 + 1] & [rpb7 + 1] & [eEF1a - 1] & [vhl - 1] & [_place_230 - 1];	Activation of eEF1A by RNA pol II to extrude Vhl	eEF1A Is a Novel Component of the Mammalian Nuclear Protein Export Machinery. Khacho M, Mekhail K, Pilon-Larose K, Pause A, Côté J, Lee S. Mol Biol Cell. 2008
t_149	_trans_149	[_place_230 + 1] & [_place_231 - 1] & [rpb7 - 1] & [rpb1 - 1];	Formation of RNA pol II from subunits	Identification of the RNA polymerase II subunit hsRPB7 as a novel target of the von Hippe Lindau protein. Na X, Duan HO, Messing EM, Schoen SR, Ryan CK, di Sant'Agnese PA, Golemis EA, Wu G EMBO J. 2003 Aug 15;22(16):4249-59.
t_150	_trans_150	[_place_235 + 1] & [card9 - 1] & [nfkb - 1];	Binding of Card9 with NFkB	pVHL acts as an Adapter to Promote the Inhibitory Phosphorylation of the NF-κB Agonist Card9 by CK2. Yang H, Minamishima YA, Yan Q, Schlisio S, Ebert BL, Zhang X, Zhang L, Kim WY, Olumi AF, Kaelin WG Jr. Mol Cell. 2007 Oct 12;28(1):15-27.
t_151	_trans_151	[tnfa + 1] & [nfkb + 1] & [card9 + 1] & [_place_236 + 1] & [_place_235 - 1] & [_place_236 - 1];	Stimulation of TNFa production	pVHL acts as an Adapter to Promote the Inhibitory Phosphorylation of the NF-κB Agonist Card9 by CK2. Yang H, Minamishima YA, Yan Q, Schlisio S, Ebert BL, Zhang X, Zhang L,
t_152	_trans_152	[_place_238 + 1] & [card9 - 1] & [vcb - 1];	Binding Vhl and Card9	pVHL acts as an Adapter to Promote the Inhibitory Phosphorylation of the NF-κB Agonist Card9 by CK2. Yang H, Minamishima YA, Yan Q, Schlisio S, Ebert BL, Zhang X, Zhang L,
t_153	_trans_153	[_place_240 + 1] & [_place_238 - 1] & [ck2 - 1];	Phosphorylation of card9 (A)	pVHL acts as an Adapter to Promote the Inhibitory Phosphorylation of the NF-κB Agonist Card9 by CK2. Yang H, Minamishima YA, Yan Q, Schlisio S, Ebert BL, Zhang X, Zhang L,
t_154	_trans_154	[card9_p + 1] & [ck2 + 1] & [_place_240 - 1];	Phosphorylation of card9 (B)	pVHL acts as an Adapter to Promote the Inhibitory Phosphorylation of the NF-κB Agonist Card9 by CK2. Yang H, Minamishima YA, Yan Q, Schlisio S, Ebert BL, Zhang X, Zhang L,
t_155	_trans_155	[PHD2_act + 1] & [phy_rpb1 + 1] & [_place_242 - 1] & [PHD2_act - 1];	Hydroxylation of RPB1 by PDH2	von Hippel-Lindau-dependent patterns of RNA polymerase II hydroxylation in human renal clear cell carcinomas. Yi Y, Mikhaylova O, Mamedova A, Bastola P, Biesiada J, Alshaikh E, Levin L, Sheridan RM, Meller J, Czyzyk-Krzeska MF. Clin Cancer Res. 2010 Nov 1;16(21):5142-52. doi: 10.1158/1078-0432.CCR-09-3416. Epub 2010 Oct 26.
t_156	_trans_156	[Rpb_hy_p + 1] & [rpb_kin + 1] & [phy_rpb1 - 1] & [rpb_kin - 1];	Phosphorylation of Hydroxylated RPB1	von Hippel-Lindau-dependent patterns of RNA polymerase II hydroxylation in human renal clear cell carcinomas. Yi Y, Mikhaylova O, Mamedova A, Bastola P, Biesiada J, Alshaikh E, Levin L, Sheridan RM, Meller J, Czyzyk-Krzeska MF. Clin Cancer Res. 2010 Nov 1;16(21):5142-52. doi: 10.1158/1078-0432.CCR-09-3416. Epub 2010 Oct 26.
t_157	_trans_157	[ub_moved + 1] & [ub + 1] & [ub - 1] & [Rpb_hy_p - 1];	Movement of RPB1 to other area of nucleus	von Hippel-Lindau-dependent patterns of RNA polymerase II hydroxylation in human renal clear cell carcinomas. Yi Y, Mikhaylova O, Mamedova A, Bastola P, Biesiada J, Alshaikh E, Levin L, Sheridan RM, Meller J, Czyzyk-Krzeska MF. Clin Cancer Res. 2010 Nov 1;16(21):5142-52. doi: 10.1158/1078-0432.CCR-09-3416. Epub 2010 Oct 26.
t_158	_trans_158	[_place_242 + 1] & [rpb1 - 1] & [vcb - 1];	Binding of Vhl to RPB1	von Hippel-Lindau-dependent patterns of RNA polymerase II hydroxylation in human renal clear cell carcinomas. Yi Y, Mikhaylova O, Mamedova A, Bastola P, Biesiada J, Alshaikh E, Levin L, Sheridan RM, Meller J, Czyzyk-Krzeska MF. Clin Cancer Res. 2010 Nov 1;16(21):5142-52. doi: 10.1158/1078-0432.CCR-09-3416. Epub 2010 Oct 26.
t_159	_trans_159	[Rpb7_vhl + 1] & [rpb7 - 1] & [vcb - 1];	Binding of Vhl to RPB7	Identification of the RNA polymerase II subunit hsRPB7 as a novel target of the von Hippe Lindau protein. Na X, Duan HO, Messing EM, Schoen SR, Ryan CK, di Sant'Agnese PA, Golemis EA, Wu G EMBO J. 2003 Aug 15;22(16):4249-59.
t_160	Rpb_degr	[Rpb7_vhl - 1];	Degradation of RPB7	Identification of the RNA polymerase II subunit hsRPB7 as a novel target of the von Hippe Lindau protein. Na X, Duan HO, Messing EM, Schoen SR, Ryan CK, di Sant'Agnese PA, Golemis EA, Wu G EMBO J. 2003 Aug 15;22(16):4249-59.
t_161	_trans_161	[stab_complex + 1] & [jade1 - 1] & [vhl - 1];	Stabilization of Jade1 by Vhl	Tumor Suppressor von Hippel-Lindau (VHL) Stabilization of Jade-1 Protein Occurs through Plant Homeodomains and Is VHL Mutation Dependent.Zhou MI, Wang H, Foy RL, Ross JJ, Cohen HT. Cancer Res. 2004 Feb 15;64(4):1278-86.
t_162	transcription	[proliferation + 1] & [_place_309 - 1];	Wnt proliferative signal	Beta-catenin gets jaded and von Hippel-Lindau is to blame. Berndt JD, Moon RT, Major MB. Trends Biochem Sci. 2009 Mar;34(3):101-4. doi: 10.1016/j.tibs.2008.12.002. Epub 2009 Feb 11.
t_163	_trans_163	[b_cat_P + 1] & [_place_258 + 1] & [gsk3b_act + 1] & [_place_257 + 1] & [GSK3B_complex - 1] & [b_catenin - 1];	Phosphorylation of b-catenin and decomposition of kinase-complex	Beta-catenin gets jaded and von Hippel-Lindau is to blame. Berndt JD, Moon RT, Major MB. Trends Biochem Sci. 2009 Mar;34(3):101-4. doi: 10.1016/j.tibs.2008.12.002. Epub 2009
t_164	_trans_164	[ub_jade + 1] & [b_cat_P - 1] & [stab_complex - 1];	Jade bind b-catenin for degradation	Beta-catenin gets jaded and von Hippel-Lindau is to blame. Berndt JD, Moon RT, Major MB. Trends Biochem Sci. 2009 Mar;34(3):101-4. doi: 10.1016/j.tibs.2008.12.002. Epub 2009
t_165	_trans_165	[_place_309 + 1] & [wnt + 1] & [wnt - 1] & [b_catenin - 1];	Activtion of b-catenin	Beta-catenin gets jaded and von Hippel-Lindau is to blame. Berndt JD, Moon RT, Major MB. Trends Biochem Sci. 2009 Mar;34(3):101-4. doi: 10.1016/j.tibs.2008.12.002. Epub 2009
t_166	_trans_166	[GSK3B_complex + 1] & [gsk3b_act - 1] & [_place_257 - 1] & [_place_258 - 1];	Formation of kinase complex from axin, APC and GSK	Beta-catenin gets jaded and von Hippel-Lindau is to blame. Berndt JD, Moon RT, Major MB. Trends Biochem Sci. 2009 Mar;34(3):101-4. doi: 10.1016/j.tibs.2008.12.002. Epub 2009
t_167	_trans_167	[pkcz2 + 1] & [sp1_P + 1] & [pkcz2 - 1] & [sp1_solo - 1];	Phosphorylation of Sp1 by PKCz	Involvement of Sp1 in the transcriptional regulation of the rat insulin-like growth factor-1 gene. Zhu JL, Kaytor EN, Pao CI, Meng XP, Phillips LS. Mol Cell Endocrinol. 2000. Zhu JL, Kaytor EN, Pao CI, Meng XP, Phillips LS. Mol Cell Endocrinol. 2000 Jun;164(1-2):205-18.
t_168	PKCz2_degr	[_place_318 - 1];	Degradation of PKCz	PKCζII is a target for degradation through the tumour suppressor protein pVHL. Iturrioz X, Parker PJ. FEBS Lett. 2007 Apr 3;581(7):1397-402. Epub 2007 Mar 5.
t_169	_trans_169	[_place_259 + 1] & [pkcz2 - 1] & [vcb - 1];	Binding of Vhl and PKCz	PKCζII is a target for degradation through the tumour suppressor protein pVHL. Iturrioz X, Parker PJ. FEBS Lett. 2007 Apr 3;581(7):1397-402. Epub 2007 Mar 5.
t_170	_trans_170	[_place_263 + 1] & [par6 - 1] & [aPKC - 1];	Activation of aPKC by Par6	The cell-polarity protein Par6 links Par3 and atypical protein kinase C to Cdc42. Joberty G, Petersen C, Gao L, Macara IG. Nat Cell Biol. 2000 Aug;2(8):531-9.
t_171	_trans_171	[aPKC_act + 1] & [_place_263 - 1] & [cdc42 - 1];	Complete activation of aPKC via cdc42	The cell-polarity protein Par6 links Par3 and atypical protein kinase C to Cdc42. Joberty G, Petersen C, Gao L, Macara IG. Nat Cell Biol. 2000 Aug;2(8):531-9.
t_172	_trans_172	[par3_P + 1] & [cdc42 + 1] & [aPKC + 1] & [aPKC_act - 1] & [par3 - 1];	Formation of par complex	The cell-polarity protein Par6 links Par3 and atypical protein kinase C to Cdc42. Joberty G, Petersen C, Gao L, Macara IG. Nat Cell Biol. 2000 Aug;2(8):531-9.
t_173	_trans_173	[tight_j_form + 1] & [par3 + 1] & [par6 + 1] & [par3_P - 1];	Formation of tight junctions	The cell-polarity protein Par6 links Par3 and atypical protein kinase C to Cdc42. Joberty G, Petersen C, Gao L, Macara IG. Nat Cell Biol. 2000 Aug;2(8):531-9.
t_174	_trans_174	[par6_pkcz + 1] & [pkcz2 - 1] & [par6 - 1];	Binding par6 and PKCz	The cell-polarity protein Par6 links Par3 and atypical protein kinase C to Cdc42. Joberty G, Petersen C, Gao L, Macara IG. Nat Cell Biol. 2000 Aug;2(8):531-9.
t_175	_trans_175	[nur_vhl_hif + 1] & [Hif_IN - 1] & [nur_vhl - 1];	Formation of Nur77-Vhl-Hif complex	Nur77 upregulates HIF-alpha by inhibiting pVHL-mediated degradation. Kim BY, Kim H, Cho EJ, Youn HD. Exp Mol Med. 2008 Feb 29;40(1):71-83.
t_176	_trans_176	[nur77 + 1] & [nur77_mRNA - 1];	Translation of Nur77 mRNA	Nur77 upregulates HIF-alpha by inhibiting pVHL-mediated degradation. Kim BY, Kim H, Cho EJ, Youn HD. Exp Mol Med. 2008 Feb 29;40(1):71-83.
t_177	_trans_177	[sp1_vhl + 1] & [vhl - 1] & [sp1_solo - 1];	Binding Sp1 and Vhl	Involvement of Sp1 in the transcriptional regulation of the rat insulin-like growth factor-1 gene. Zhu JL, Kaytor EN, Pao CI, Meng XP, Phillips LS. Mol Cell Endocrinol. 2000 Zhu et al 2000 Jun
t_178	_trans_178	[vegf_stab + 1] & [vegf2 - 1] & [hur - 1];	Stabilization of Vegf by HuR	Molecular biology of the cell Alberts. Bruce Alberts, Dennis Bray, Julian Lewis, Martin Raff, Keith Roberts, and James D Watson. New York: Garland Science; 2001.
t_179	transcription_2	[sp1_P + 1] & [vegf2 + 1] & [sp1_P - 1];	Transcription of Vegf by Sp1	Involvement of Sp1 in the transcriptional regulation of the rat insulin-like growth factor-1 gene. Zhu JL, Kaytor EN, Pao CI, Meng XP, Phillips LS. Mol Cell Endocrinol. 2000 Zhu et al 2000 Jun
t_180	_trans_180	[nur_vhl + 1] & [nur77 - 1] & [vhl - 1];	Binding Nur77 and Vhl	Nur77 upregulates HIF-alpha by inhibiting pVHL-mediated degradation. Kim BY, Kim H, Cho EJ, Youn HD. Exp Mol Med. 2008 Feb 29;40(1):71-83.
t_181	_trans_181	[no_stab + 1] & [hur - 1] & [vhl - 1];	Inhibition of stabilization action by Hur via Vhl	Involvement of Sp1 in the transcriptional regulation of the rat insulin-like growth factor-1 gene. Zhu JL, Kaytor EN, Pao CI, Meng XP, Phillips LS. Mol Cell Endocrinol. 2000 Zhu et al 2000 Jun
t_182	_trans_182	[stabilization + 1] & [hur - 1] & [_place_315 - 1];	Stabilization of IGFR mRNA by Hur	The IGF system. Annunziata M, Granata R, Ghigo E. Acta Diabetol. 2011 Mar;48(1):1-9. doi: 10.1007/s00592-010-0227-z. Epub 2010 Nov 2.
t_183	_trans_183	[IGF1R + 1] & [hur + 1] & [stabilization - 1];	Translation for IGF1R	Involvement of Sp1 in the transcriptional regulation of the rat insulin-like growth factor-1 gene. Zhu JL, Kaytor EN, Pao CI, Meng XP, Phillips LS. Mol Cell Endocrinol. 2000 Zhu et al 2000 Jun
t_184	_trans_184	[igfr_act + 1] & [IGF1 + 1] & [IGF1 - 1] & [IGF1R - 1];	Activation of receptor by IGF1	Involvement of Sp1 in the transcriptional regulation of the rat insulin-like growth factor-1 gene. Zhu JL, Kaytor EN, Pao CI, Meng XP, Phillips LS. Mol Cell Endocrinol. 2000 Zhu et al 2000 Jun
t_185	_trans_185	[pi3k_act + 1] & [IGF1R + 1] & [pi3k - 1] & [igfr_act - 1];	Activation of PI3k by IGFR	The IGF system. Annunziata M, Granata R, Ghigo E. Acta Diabetol. 2011 Mar;48(1):1-9. doi: 10.1007/s00592-010-0227-z. Epub 2010 Nov 2.
t_186	_trans_186	[pip3 + 1] & [pi3k + 1] & [pi3k_act - 1];	Formation of PIP3	The IGF system. Annunziata M, Granata R, Ghigo E. Acta Diabetol. 2011 Mar;48(1):1-9. doi: 10.1007/s00592-010-0227-z. Epub 2010 Nov 2.
t_187	_trans_187	[AKT_mem + 1] & [pip3 - 1] & [akt - 1];	Movement of AKT to membrane	The IGF system. Annunziata M, Granata R, Ghigo E. Acta Diabetol. 2011 Mar;48(1):1-9. doi: 10.1007/s00592-010-0227-z. Epub 2010 Nov 2.
t_188	_trans_188	[AKt_PP + 1] & [PDPK1_2 + 1] & [mtorc2_1 + 1] & [mtorc2_1 - 1] & [AKT_mem - 1] & [PDPK1_2 - 1];	Phosphorylation of AKT	The IGF system. Annunziata M, Granata R, Ghigo E. Acta Diabetol. 2011 Mar;48(1):1-9. doi: 10.1007/s00592-010-0227-z. Epub 2010 Nov 2.
t_189	_trans_189	[signal_no_death + 1] & [akt + 1] & [AKt_PP - 1];	AKT signaling for survival	The IGF system. Annunziata M, Granata R, Ghigo E. Acta Diabetol. 2011 Mar;48(1):1-9. doi: 10.1007/s00592-010-0227-z. Epub 2010 Nov 2.
t_190	hif_p53_degr	[Ub - 1];	Hif degradation via p53	HIF-1alpha and p53: the ODD couple? Fels DR, Koumenis C. Trends Biochem Sci. 2005 Aug;30(8):426-9.
t_191	_trans_191	[Ub + 1] & [mdm2 + 1] & [HIF_mod - 1] & [mdm2 - 1];	Interaction of Hif with mdm2 for ubiquitination	HIF-1alpha and p53: the ODD couple? Fels DR, Koumenis C. Trends Biochem Sci. 2005 Aug;30(8):426-9.
t_192	_trans_192	[HIF_mod + 1] & [Hif_IN - 1] & [p53 - 1];	Modification of Hif by p53	HIF-1alpha and p53: the ODD couple? Fels DR, Koumenis C. Trends Biochem Sci. 2005 Aug;30(8):426-9.
t_193	p53_degrad	[_place_295 - 1];	P53 degradation by mdm2	HIF-1alpha and p53: the ODD couple? Fels DR, Koumenis C. Trends Biochem Sci. 2005 Aug;30(8):426-9.
t_194	_trans_194	[_place_295 + 1] & [mdm2 + 1] & [mdm2 - 1] & [p53 - 1];	Binding of mdm2 and p53	HIF-1alpha and p53: the ODD couple? Fels DR, Koumenis C. Trends Biochem Sci. 2005 Aug;30(8):426-9.
t_195	_trans_195	[DEATH_signal + 1] & [p300_2 + 1] & [_place_298 - 1];	Signal of p53 for Apoptosis	The Positive Regulation of p53 by the Tumor Suppressor VHL. Roe JS, Youn HD. Cell Cycle. 2006 Sep;5(18):2054-6. Epub 2006 Sep 15.
t_196	_trans_196	[_place_298 + 1] & [p300_2 - 1] & [_place_300 - 1];	Transcription activity of p53	The Positive Regulation of p53 by the Tumor Suppressor VHL. Roe JS, Youn HD. Cell Cycle. 2006 Sep;5(18):2054-6. Epub 2006 Sep 15.
t_197	_trans_197	[_place_300 + 1] & [p53 - 1] & [vhl - 1];	Complex p53 and vhl	The Positive Regulation of p53 by the Tumor Suppressor VHL. Roe JS, Youn HD. Cell Cycle. 2006 Sep;5(18):2054-6. Epub 2006 Sep 15.
t_198	survival	[signal_no_death - 1];	Survival signal by IGF1	The IGF system. Annunziata M, Granata R, Ghigo E. Acta Diabetol. 2011 Mar;48(1):1-9. doi: 10.1007/s00592-010-0227-z. Epub 2010 Nov 2.
t_199	_trans_199	[sp1_solo + 1] & [sp1_P - 1];	Dephosphorylation of Sp1	Involvement of Sp1 in the transcriptional regulation of the rat insulin-like growth factor-1 gene. Zhu JL, Kaytor EN, Pao CI, Meng XP, Phillips LS. Mol Cell Endocrinol. 2000 Zhu et al 2000 Jun
t_200	Apoptosis	[DEATH_signal - 1];	Apoptosis by p53	The Positive Regulation of p53 by the Tumor Suppressor VHL. Roe JS, Youn HD. Cell Cycle. 2006 Sep;5(18):2054-6. Epub 2006 Sep 15.
t_201	_trans_201	[pkcz2 + 1];	Input for PKCzII	PKCζII is a target for degradation through the tumour suppressor protein pVHL. Iturrioz X, Parker PJ. FEBS Lett. 2007 Apr 3;581(7):1397-402. Epub 2007 Mar 5.
t_202	_trans_202	[vhl + 1];	Input for Vhl	Multitasking by pVHL in tumour suppression. Frew IJ, Krek W. Curr Opin Cell Biol. 2007 Dec;19(6):685-90. Epub 2007 Nov 19.
t_203	_trans_203	[hur + 1] & [rec_act + 1] & [vegf_stab - 1] & [_place_19 - 1];	Activation of VEGFR by Vegf stabilized by HuR	Molecular biology of the cell Alberts. Bruce Alberts, Dennis Bray, Julian Lewis, Martin Raff, Keith Roberts, and James D Watson. New York: Garland Science; 2001.
t_204	_trans_204	[dna + 1] & [pomc + 1] & [nur77 - 1] & [dna - 1];	Stimulation of production of POMC by Nur77	Nur77 Activated by Hypoxia-Inducible Factor-1 Overproduces Proopiomelanocortin in von Hippel-Lindau-Mutated Renal Cell Carcinoma. Choi JW, Park SC, Kang GH, Liu JO, Youn HD. Cancer Res. 2004 Jan 1;64(1):35-9.
t_205	_trans_205	[acth + 1] & [pomc - 1];	Transformation of POMC in ACTH	Nur77 Activated by Hypoxia-Inducible Factor-1 Overproduces Proopiomelanocortin in von Hippel-Lindau-Mutated Renal Cell Carcinoma. Choi JW, Park SC, Kang GH, Liu JO, Youn HD. Cancer Res. 2004 Jan 1;64(1):35-9.
t_206	acth_action	[acth - 1];	Release of ACTH and elimination	Nur77 Activated by Hypoxia-Inducible Factor-1 Overproduces Proopiomelanocortin in von Hippel-Lindau-Mutated Renal Cell Carcinoma. Choi JW, Park SC, Kang GH, Liu JO, Youn HD. Cancer Res. 2004 Jan 1;64(1):35-9.
t_207	_trans_207	[hur + 1] & [vhl + 1] & [no_stab - 1];	Breaking of complex between HuR and Vhl	Molecular biology of the cell Alberts. Bruce Alberts, Dennis Bray, Julian Lewis, Martin Raff, Keith Roberts, and James D Watson. New York: Garland Science; 2001.
t_208	_trans_208	[sp1_solo + 1] & [vhl + 1] & [sp1_vhl - 1];	Breaking of complex between Sp1 and Vhl	Involvement of Sp1 in the transcriptional regulation of the rat insulin-like growth factor-1 gene. Zhu JL, Kaytor EN, Pao CI, Meng XP, Phillips LS. Mol Cell Endocrinol. 2000 Zhu et al 2000 Jun
t_209	_trans_209	[jade1 + 1];	Input for Jade1	Tumor Suppressor von Hippel-Lindau (VHL) Stabilization of Jade-1 Protein Occurs through Plant Homeodomains and Is VHL Mutation Dependent.Zhou MI, Wang H, Foy RL, Ross JJ, Cohen HT. Cancer Res. 2004 Feb 15;64(4):1278-86.
t_210	_trans_210	[jade_instab + 1] & [jade1 - 1];	Instability of Jade1	Tumor Suppressor von Hippel-Lindau (VHL) Stabilization of Jade-1 Protein Occurs through Plant Homeodomains and Is VHL Mutation Dependent.Zhou MI, Wang H, Foy RL, Ross JJ, Cohen HT. Cancer Res. 2004 Feb 15;64(4):1278-86.
t_211	jade_degrad	[jade_instab - 1];	Output for Jade1	Tumor Suppressor von Hippel-Lindau (VHL) Stabilization of Jade-1 Protein Occurs through Plant Homeodomains and Is VHL Mutation Dependent.Zhou MI, Wang H, Foy RL, Ross JJ, Cohen HT. Cancer Res. 2004 Feb 15;64(4):1278-86.
t_212	_trans_212	[b_catenin + 1];	Input for b-catenin	Beta-catenin gets jaded and von Hippel-Lindau is to blame. Berndt JD, Moon RT, Major MB. Trends Biochem Sci. 2009 Mar;34(3):101-4. doi: 10.1016/j.tibs.2008.12.002. Epub 2009
t_213	_trans_213	[ub_jade - 1];	Degradation of b-catenin	Beta-catenin gets jaded and von Hippel-Lindau is to blame. Berndt JD, Moon RT, Major MB. Trends Biochem Sci. 2009 Mar;34(3):101-4. doi: 10.1016/j.tibs.2008.12.002. Epub 2009
t_214	_trans_214	[proliferation - 1];	Proliferation signal	Beta-catenin gets jaded and von Hippel-Lindau is to blame. Berndt JD, Moon RT, Major MB. Trends Biochem Sci. 2009 Mar;34(3):101-4. doi: 10.1016/j.tibs.2008.12.002. Epub 2009
t_215	_trans_215	[lactic_acid - 1];	Lactic acid elimination	Molecular biology of the cell Alberts. Bruce Alberts, Dennis Bray, Julian Lewis, Martin Raff, Keith Roberts, and James D Watson. New York: Garland Science; 2001.
t_216	_trans_216	[pyr + 1];	Input for Pyruvate from other metabolic pathways	Molecular biology of the cell Alberts. Bruce Alberts, Dennis Bray, Julian Lewis, Martin Raff, Keith Roberts, and James D Watson. New York: Garland Science; 2001.
t_217	_trans_217	[mmp_inact - 1];	Output for MMP inactive form	Identification of membrane type-1 matrix metalloproteinase as a target of hypoxia-inducible factor-2 alpha in von Hippel-Lindau renal cell carcinoma. Petrella BL, Lohi J, Brinckerhoff CE. Oncogene. 2005 Feb 3;24(6):1043-52.
t_218	_trans_218	[glicogen - 1];	Glycogen removal	Molecular biology of the cell Alberts. Bruce Alberts, Dennis Bray, Julian Lewis, Martin Raff, Keith Roberts, and James D Watson. New York: Garland Science; 2001.
t_219	_trans_219	[tnfa - 1];	Output for TNFa	pVHL acts as an Adapter to Promote the Inhibitory Phosphorylation of the NF-κB Agonist Card9 by CK2. Yang H, Minamishima YA, Yan Q, Schlisio S, Ebert BL, Zhang X, Zhang L,
t_220	_trans_220	[card9 + 1] & [card9_p - 1];	Dephosphorylation of card9	pVHL acts as an Adapter to Promote the Inhibitory Phosphorylation of the NF-κB Agonist Card9 by CK2. Yang H, Minamishima YA, Yan Q, Schlisio S, Ebert BL, Zhang X, Zhang L,
t_221	_trans_221	[ub_moved - 1];	Movement of RPB1 to other areas of nucleus	von Hippel-Lindau-dependent patterns of RNA polymerase II hydroxylation in human renal clear cell carcinomas. Yi Y, Mikhaylova O, Mamedova A, Bastola P, Biesiada J, Alshaikh E, Levin L, Sheridan RM, Meller J, Czyzyk-Krzeska MF. Clin Cancer Res. 2010 Nov 1;16(21):5142-52. doi: 10.1158/1078-0432.CCR-09-3416. Epub 2010 Oct 26.
t_222	_trans_222	[pkcz2 + 1] & [par6 + 1] & [par6_pkcz - 1];	Breaking of complex between par6 and PKCz	The cell-polarity protein Par6 links Par3 and atypical protein kinase C to Cdc42. Joberty G, Petersen C, Gao L, Macara IG. Nat Cell Biol. 2000 Aug;2(8):531-9.
t_223	_trans_223	[tight_j_form - 1];	Tight junction formation	The cell-polarity protein Par6 links Par3 and atypical protein kinase C to Cdc42. Joberty G, Petersen C, Gao L, Macara IG. Nat Cell Biol. 2000 Aug;2(8):531-9.
t_224	_trans_224	[H2O - 1];	Output removal	Molecular biology of the cell Alberts. Bruce Alberts, Dennis Bray, Julian Lewis, Martin Raff, Keith Roberts, and James D Watson. New York: Garland Science; 2001.
t_225	_trans_225	[p53 + 1];	Input p53	The Positive Regulation of p53 by the Tumor Suppressor VHL. Roe JS, Youn HD. Cell Cycle. 2006 Sep;5(18):2054-6. Epub 2006 Sep 15.
t_226	_trans_226	[rpb7 + 1] & [rpb1 + 1];	Input for RPB1 and RPB7	von Hippel-Lindau-dependent patterns of RNA polymerase II hydroxylation in human renal clear cell carcinomas. Yi Y, Mikhaylova O, Mamedova A, Bastola P, Biesiada J, Alshaikh E, Levin L, Sheridan RM, Meller J, Czyzyk-Krzeska MF. Clin Cancer Res. 2010 Nov 1;16(21):5142-52. doi: 10.1158/1078-0432.CCR-09-3416. Epub 2010 Oct 26.
t_227	_trans_227	[prot_no_ub - 1];	Output for VDU-deubiquitinated proteins	Human selenium binding protein-1 (hSP56) interacts with VDU1 in a selenium-dependent manner. Jeong JY, Wang Y, Sytkowski AJ. Biochem Biophys Res Commun. 2009 Feb 6;379(2):583-8. doi: 10.1016/j.bbrc.2008.12.110. Epub 2008 Dec 30.
t_228	_trans_228	[prot_ub + 1];	Input for ubiquitinated proteins	Human selenium binding protein-1 (hSP56) interacts with VDU1 in a selenium-dependent manner. Jeong JY, Wang Y, Sytkowski AJ. Biochem Biophys Res Commun. 2009 Feb 6;379(2):583-8. doi: 10.1016/j.bbrc.2008.12.110. Epub 2008 Dec 30.
t_229	_trans_229	[VDU + 1];	Input for VDU	Human selenium binding protein-1 (hSP56) interacts with VDU1 in a selenium-dependent manner. Jeong JY, Wang Y, Sytkowski AJ. Biochem Biophys Res Commun. 2009 Feb 6;379(2):583-8. doi: 10.1016/j.bbrc.2008.12.110. Epub 2008 Dec 30.
t_230	_trans_230	[nur77_mRNA + 1] & [vegf2 + 1] & [Hif_IN + 1] & [vhl + 1] & [nur_vhl_hif - 1];	Breaking of complex between Hif, Nur77 and Vhl, stimulation of production of Nur77 and Vegf	Nur77 Activated by Hypoxia-Inducible Factor-1 Overproduces Proopiomelanocortin in von Hippel-Lindau-Mutated Renal Cell Carcinoma. Choi JW, Park SC, Kang GH, Liu JO, Youn HD. Cancer Res. 2004 Jan 1;64(1):35-9.
t_231	_trans_231	[_place_315 + 1] & [sp1_P + 1] & [sp1_P - 1];	Transcription for IGFR mRNA by sp1	Involvement of Sp1 in the transcriptional regulation of the rat insulin-like growth factor-1 gene. Zhu JL, Kaytor EN, Pao CI, Meng XP, Phillips LS. Mol Cell Endocrinol. 2000 Zhu et al 2000 Jun
t_232	_trans_232	[_place_315 – 1];	Output for excess mRNA	Involvement of Sp1 in the transcriptional regulation of the rat insulin-like growth factor-1 gene. Zhu JL, Kaytor EN, Pao CI, Meng XP, Phillips LS. Mol Cell Endocrinol. 2000 Zhu et al 2000 Jun
t_233	_trans_233	[IGF1R -1];	Output for excess IGFR	Involvement of Sp1 in the transcriptional regulation of the rat insulin-like growth factor-1 gene. Zhu JL, Kaytor EN, Pao CI, Meng XP, Phillips LS. Mol Cell Endocrinol. 2000 Zhu et al 2000 Jun
t_234	_trans_234	[FIH + 1] & [hif + 1] & [O2 + 1] & [Hif_IN - 1] & [FIH - 1] & [O2 – 1];	Inibition HIF by FIH in Normoxia	FIH-1: a novel protein that interacts with HIF-1alpha and VHL to mediate repression of HIF-1 transcriptional activity. Mahon, P C Hirota, K Semenza, G L. 2001 Genes & development 15:20
t_235	_trans_235	[NUR77 + 1];	Input for Nur77	Nur77 Activated by Hypoxia-Inducible Factor-1 Overproduces Proopiomelanocortin in von Hippel-Lindau-Mutated Renal Cell Carcinoma. Choi JW, Park SC, Kang GH, Liu JO, Youn HD. Cancer Res. 2004 Jan 1;64(1):35-9.
t_236	_trans_236	[_place_318 + 1] & [Cu2 + 1] & [_place_259 - 1] & [Cu2 – 1];	Cu2 interaction with Vhl and PKCζΙΙ for degradation.	PKCζII is a target for degradation through the tumour suppressor protein pVHL. Iturrioz X, Parker PJ. FEBS Lett. 2007 Apr 3;581(7):1397-402. Epub 2007 Mar 5.
t_237	_trans_237	[PG2 + 1] & [PGM + 1] & [PG3 - 1] & [PGM – 1];	Modification of 3-Phosphoglycerate to 2-phosphoglycerate	Molecular biology of the cell Alberts. Bruce Alberts, Dennis Bray, Julian Lewis, Martin Raff, Keith Roberts, and James D Watson. New York: Garland Science; 2001.
