# Supplementary material for: Design and Analysis of a Petri Net Model of the Von Hippel-Lindau (VHL) Tumor Suppressor Interaction Network
Source: PLoS One. 2014 Jun 2;9(6):e96986. doi: 10.1371/journal.pone.0096986 (PMC4041725; doi:10.1371/journal.pone.0096986)
Supplement: File S1 — VHL disease network model in spped format. (SPPED) [file pone.0096986.s005.spped]

<?xml version="1.0" encoding="utf-8"?>
<?xml-stylesheet type="text/xsl" href="/xsl/spped2svg.xsl"?>
<Snoopy version="2" revision="1.13">
  <netclass name="Petri Net"/>
  <nodeclasses count="4">
    <nodeclass count="323" name="Place">
      <node id="219" net="16" logic="1">
        <attribute name="Name" id="220" net="16">
          <![CDATA[Hif_IN]]>
          <graphics count="3">
            <graphic xoff="25.00" yoff="20.00" x="265.00" y="1360.00" id="221" net="16" show="1" grparent="229" state="1" pen="0,0,0" brush="255,255,255"/>
            <graphic xoff="37.00" yoff="-2.00" x="897.00" y="938.00" id="809036" net="15" show="1" grparent="809035" state="1" pen="0,0,0" brush="255,255,255"/>
            <graphic xoff="32.00" yoff="23.00" x="912.00" y="1143.00" id="951725" net="1" show="1" grparent="951729" state="1" pen="0,0,0" brush="255,255,255"/>
          </graphics>
        </attribute>
        <attribute name="ID" id="222" net="16">
          <![CDATA[0]]>
          <graphics count="3">
            <graphic xoff="28.00" yoff="29.00" x="268.00" y="1369.00" id="223" net="16" show="1" grparent="229" state="1" pen="0,0,0" brush="255,255,255"/>
            <graphic xoff="-31.00" x="829.00" y="940.00" id="809037" net="15" show="1" grparent="809035" state="1" pen="0,0,0" brush="255,255,255"/>
            <graphic xoff="32.00" yoff="7.00" x="912.00" y="1127.00" id="951726" net="1" show="1" grparent="951729" state="1" pen="0,0,0" brush="255,255,255"/>
          </graphics>
        </attribute>
        <attribute name="Marking" id="224" net="16">
          <![CDATA[0]]>
          <graphics count="3">
            <graphic x="240.00" y="1340.00" id="225" net="16" show="1" grparent="229" state="1" pen="0,0,0" brush="255,255,255"/>
            <graphic x="860.00" y="940.00" id="809038" net="15" show="1" grparent="809035" state="1" pen="0,0,0" brush="255,255,255"/>
            <graphic x="880.00" y="1120.00" id="951727" net="1" show="1" grparent="951729" state="1" pen="0,0,0" brush="255,255,255"/>
          </graphics>
        </attribute>
        <attribute name="Logic" id="226" net="1">
          <![CDATA[1]]>
          <graphics count="0"/>
        </attribute>
        <attribute name="Comment" id="227" net="16">
          <![CDATA[]]>
          <graphics count="3">
            <graphic yoff="40.00" x="240.00" y="1380.00" id="228" net="16" show="0" grparent="229" state="1" pen="0,0,0" brush="255,255,255"/>
            <graphic yoff="40.00" x="860.00" y="980.00" id="809039" net="15" show="0" grparent="809035" state="1" pen="0,0,0" brush="255,255,255"/>
            <graphic yoff="40.00" x="880.00" y="1160.00" id="951728" net="1" show="0" grparent="951729" state="1" pen="0,0,0" brush="255,255,255"/>
          </graphics>
        </attribute>
        <graphics count="3">
          <graphic x="240.00" y="1340.00" id="229" net="16" show="1" w="20.00" h="20.00" state="1" pen="0,0,0" brush="255,255,255"/>
          <graphic x="860.00" y="940.00" id="809035" net="15" show="1" w="20.00" h="20.00" state="8" pen="0,0,0" brush="255,255,255"/>
          <graphic x="880.00" y="1120.00" id="951729" net="1" show="1" w="20.00" h="20.00" state="1" pen="0,0,0" brush="255,0,0"/>
        </graphics>
      </node>
      <node id="739058" net="16">
        <attribute name="Name" id="739059" net="16">
          <![CDATA[arnt]]>
          <graphics count="1">
            <graphic xoff="25.00" yoff="20.00" x="305.00" y="1320.00" id="739060" net="16" show="1" grparent="739068" state="1" pen="0,0,0" brush="255,255,255"/>
          </graphics>
        </attribute>
        <attribute name="ID" id="739061" net="16">
          <![CDATA[1]]>
          <graphics count="1">
            <graphic xoff="26.00" x="306.00" y="1300.00" id="739062" net="16" show="1" grparent="739068" state="1" pen="0,0,0" brush="255,255,255"/>
          </graphics>
        </attribute>
        <attribute name="Marking" id="739063" net="16">
          <![CDATA[1]]>
          <graphics count="1">
            <graphic x="280.00" y="1300.00" id="739064" net="16" show="1" grparent="739068" state="1" pen="0,0,0" brush="255,255,255"/>
          </graphics>
        </attribute>
        <attribute name="Logic" id="739065" net="1">
          <![CDATA[0]]>
          <graphics count="0"/>
        </attribute>
        <attribute name="Comment" id="739066" net="16">
          <![CDATA[]]>
          <graphics count="1">
            <graphic yoff="40.00" x="280.00" y="1340.00" id="739067" net="16" show="0" grparent="739068" state="1" pen="0,0,0" brush="255,255,255"/>
          </graphics>
        </attribute>
        <graphics count="1">
          <graphic x="280.00" y="1300.00" id="739068" net="16" show="1" w="20.00" h="20.00" state="1" pen="0,0,0" brush="255,255,255"/>
        </graphics>
      </node>
      <node id="739069" net="16">
        <attribute name="Name" id="739070" net="16">
          <![CDATA[]]>
          <graphics count="1">
            <graphic xoff="25.00" yoff="20.00" x="345.00" y="1360.00" id="739071" net="16" show="1" grparent="739079" state="1" pen="0,0,0" brush="255,255,255"/>
          </graphics>
        </attribute>
        <attribute name="ID" id="739072" net="16">
          <![CDATA[2]]>
          <graphics count="1">
            <graphic xoff="25.00" yoff="20.00" x="345.00" y="1360.00" id="739073" net="16" show="1" grparent="739079" state="1" pen="0,0,0" brush="255,255,255"/>
          </graphics>
        </attribute>
        <attribute name="Marking" id="739074" net="16">
          <![CDATA[0]]>
          <graphics count="1">
            <graphic x="320.00" y="1340.00" id="739075" net="16" show="1" grparent="739079" state="1" pen="0,0,0" brush="255,255,255"/>
          </graphics>
        </attribute>
        <attribute name="Logic" id="739076" net="1">
          <![CDATA[0]]>
          <graphics count="0"/>
        </attribute>
        <attribute name="Comment" id="739077" net="16">
          <![CDATA[]]>
          <graphics count="1">
            <graphic yoff="40.00" x="320.00" y="1380.00" id="739078" net="16" show="0" grparent="739079" state="1" pen="0,0,0" brush="255,255,255"/>
          </graphics>
        </attribute>
        <graphics count="1">
          <graphic x="320.00" y="1340.00" id="739079" net="16" show="1" w="20.00" h="20.00" state="1" pen="0,0,0" brush="255,255,255"/>
        </graphics>
      </node>
      <node id="739091" net="16">
        <attribute name="Name" id="739092" net="16">
          <![CDATA[p300]]>
          <graphics count="1">
            <graphic xoff="25.00" yoff="20.00" x="405.00" y="1320.00" id="739093" net="16" show="1" grparent="739101" state="1" pen="0,0,0" brush="255,255,255"/>
          </graphics>
        </attribute>
        <attribute name="ID" id="739094" net="16">
          <![CDATA[3]]>
          <graphics count="1">
            <graphic xoff="30.00" yoff="2.00" x="410.00" y="1302.00" id="739095" net="16" show="1" grparent="739101" state="1" pen="0,0,0" brush="255,255,255"/>
          </graphics>
        </attribute>
        <attribute name="Marking" id="739096" net="16">
          <![CDATA[1]]>
          <graphics count="1">
            <graphic x="380.00" y="1300.00" id="739097" net="16" show="1" grparent="739101" state="1" pen="0,0,0" brush="255,255,255"/>
          </graphics>
        </attribute>
        <attribute name="Logic" id="739098" net="1">
          <![CDATA[0]]>
          <graphics count="0"/>
        </attribute>
        <attribute name="Comment" id="739099" net="16">
          <![CDATA[]]>
          <graphics count="1">
            <graphic yoff="40.00" x="380.00" y="1340.00" id="739100" net="16" show="0" grparent="739101" state="1" pen="0,0,0" brush="255,255,255"/>
          </graphics>
        </attribute>
        <graphics count="1">
          <graphic x="380.00" y="1300.00" id="739101" net="16" show="1" w="20.00" h="20.00" state="1" pen="0,0,0" brush="255,255,255"/>
        </graphics>
      </node>
      <node id="739102" net="16">
        <attribute name="Name" id="739103" net="16">
          <![CDATA[creb]]>
          <graphics count="1">
            <graphic xoff="25.00" yoff="15.00" x="405.00" y="1395.00" id="739104" net="16" show="1" grparent="739112" state="1" pen="0,0,0" brush="255,255,255"/>
          </graphics>
        </attribute>
        <attribute name="ID" id="739105" net="16">
          <![CDATA[4]]>
          <graphics count="1">
            <graphic xoff="22.00" yoff="33.00" x="402.00" y="1413.00" id="739106" net="16" show="1" grparent="739112" state="1" pen="0,0,0" brush="255,255,255"/>
          </graphics>
        </attribute>
        <attribute name="Marking" id="739107" net="16">
          <![CDATA[1]]>
          <graphics count="1">
            <graphic x="380.00" y="1380.00" id="739108" net="16" show="1" grparent="739112" state="1" pen="0,0,0" brush="255,255,255"/>
          </graphics>
        </attribute>
        <attribute name="Logic" id="739109" net="1">
          <![CDATA[0]]>
          <graphics count="0"/>
        </attribute>
        <attribute name="Comment" id="739110" net="16">
          <![CDATA[]]>
          <graphics count="1">
            <graphic yoff="40.00" x="380.00" y="1420.00" id="739111" net="16" show="0" grparent="739112" state="1" pen="0,0,0" brush="255,255,255"/>
          </graphics>
        </attribute>
        <graphics count="1">
          <graphic x="380.00" y="1380.00" id="739112" net="16" show="1" w="20.00" h="20.00" state="1" pen="0,0,0" brush="255,255,255"/>
        </graphics>
      </node>
      <node id="739113" net="16">
        <attribute name="Name" id="739114" net="16">
          <![CDATA[cjun1]]>
          <graphics count="1">
            <graphic xoff="25.00" yoff="20.00" x="505.00" y="1320.00" id="739115" net="16" show="1" grparent="739123" state="1" pen="0,0,0" brush="255,255,255"/>
          </graphics>
        </attribute>
        <attribute name="ID" id="739116" net="16">
          <![CDATA[5]]>
          <graphics count="1">
            <graphic xoff="31.00" yoff="5.00" x="511.00" y="1305.00" id="739117" net="16" show="1" grparent="739123" state="1" pen="0,0,0" brush="255,255,255"/>
          </graphics>
        </attribute>
        <attribute name="Marking" id="739118" net="16">
          <![CDATA[1]]>
          <graphics count="1">
            <graphic x="480.00" y="1300.00" id="739119" net="16" show="1" grparent="739123" state="1" pen="0,0,0" brush="255,255,255"/>
          </graphics>
        </attribute>
        <attribute name="Logic" id="739120" net="1">
          <![CDATA[0]]>
          <graphics count="0"/>
        </attribute>
        <attribute name="Comment" id="739121" net="16">
          <![CDATA[]]>
          <graphics count="1">
            <graphic yoff="40.00" x="480.00" y="1340.00" id="739122" net="16" show="0" grparent="739123" state="1" pen="0,0,0" brush="255,255,255"/>
          </graphics>
        </attribute>
        <graphics count="1">
          <graphic x="480.00" y="1300.00" id="739123" net="16" show="1" w="20.00" h="20.00" state="1" pen="0,0,0" brush="255,255,255"/>
        </graphics>
      </node>
      <node id="739124" net="16">
        <attribute name="Name" id="739125" net="16">
          <![CDATA[]]>
          <graphics count="1">
            <graphic xoff="25.00" yoff="20.00" x="445.00" y="1360.00" id="739126" net="16" show="1" grparent="739134" state="1" pen="0,0,0" brush="255,255,255"/>
          </graphics>
        </attribute>
        <attribute name="ID" id="739127" net="16">
          <![CDATA[6]]>
          <graphics count="1">
            <graphic xoff="25.00" yoff="20.00" x="445.00" y="1360.00" id="739128" net="16" show="1" grparent="739134" state="1" pen="0,0,0" brush="255,255,255"/>
          </graphics>
        </attribute>
        <attribute name="Marking" id="739129" net="16">
          <![CDATA[0]]>
          <graphics count="1">
            <graphic x="420.00" y="1340.00" id="739130" net="16" show="1" grparent="739134" state="1" pen="0,0,0" brush="255,255,255"/>
          </graphics>
        </attribute>
        <attribute name="Logic" id="739131" net="1">
          <![CDATA[0]]>
          <graphics count="0"/>
        </attribute>
        <attribute name="Comment" id="739132" net="16">
          <![CDATA[]]>
          <graphics count="1">
            <graphic yoff="40.00" x="420.00" y="1380.00" id="739133" net="16" show="0" grparent="739134" state="1" pen="0,0,0" brush="255,255,255"/>
          </graphics>
        </attribute>
        <graphics count="1">
          <graphic x="420.00" y="1340.00" id="739134" net="16" show="1" w="20.00" h="20.00" state="1" pen="0,0,0" brush="255,255,255"/>
        </graphics>
      </node>
      <node id="739135" net="16">
        <attribute name="Name" id="739136" net="16">
          <![CDATA[]]>
          <graphics count="1">
            <graphic xoff="25.00" yoff="20.00" x="545.00" y="1360.00" id="739137" net="16" show="1" grparent="739145" state="1" pen="0,0,0" brush="255,255,255"/>
          </graphics>
        </attribute>
        <attribute name="ID" id="739138" net="16">
          <![CDATA[7]]>
          <graphics count="1">
            <graphic xoff="25.00" yoff="20.00" x="545.00" y="1360.00" id="739139" net="16" show="1" grparent="739145" state="1" pen="0,0,0" brush="255,255,255"/>
          </graphics>
        </attribute>
        <attribute name="Marking" id="739140" net="16">
          <![CDATA[0]]>
          <graphics count="1">
            <graphic x="520.00" y="1340.00" id="739141" net="16" show="1" grparent="739145" state="1" pen="0,0,0" brush="255,255,255"/>
          </graphics>
        </attribute>
        <attribute name="Logic" id="739142" net="1">
          <![CDATA[0]]>
          <graphics count="0"/>
        </attribute>
        <attribute name="Comment" id="739143" net="16">
          <![CDATA[]]>
          <graphics count="1">
            <graphic yoff="40.00" x="520.00" y="1380.00" id="739144" net="16" show="0" grparent="739145" state="1" pen="0,0,0" brush="255,255,255"/>
          </graphics>
        </attribute>
        <graphics count="1">
          <graphic x="520.00" y="1340.00" id="739145" net="16" show="1" w="20.00" h="20.00" state="1" pen="0,0,0" brush="255,255,255"/>
        </graphics>
      </node>
      <node id="739146" net="16">
        <attribute name="Name" id="739147" net="16">
          <![CDATA[hre]]>
          <graphics count="1">
            <graphic xoff="34.00" yoff="4.00" x="634.00" y="1304.00" id="739148" net="16" show="1" grparent="739156" state="1" pen="0,0,0" brush="255,255,255"/>
          </graphics>
        </attribute>
        <attribute name="ID" id="739149" net="16">
          <![CDATA[8]]>
          <graphics count="1">
            <graphic xoff="12.00" yoff="22.00" x="612.00" y="1322.00" id="739150" net="16" show="1" grparent="739156" state="1" pen="0,0,0" brush="255,255,255"/>
          </graphics>
        </attribute>
        <attribute name="Marking" id="739151" net="16">
          <![CDATA[1]]>
          <graphics count="1">
            <graphic x="600.00" y="1300.00" id="739152" net="16" show="1" grparent="739156" state="1" pen="0,0,0" brush="255,255,255"/>
          </graphics>
        </attribute>
        <attribute name="Logic" id="739153" net="1">
          <![CDATA[0]]>
          <graphics count="0"/>
        </attribute>
        <attribute name="Comment" id="739154" net="16">
          <![CDATA[]]>
          <graphics count="1">
            <graphic yoff="40.00" x="600.00" y="1340.00" id="739155" net="16" show="0" grparent="739156" state="1" pen="0,0,0" brush="255,255,255"/>
          </graphics>
        </attribute>
        <graphics count="1">
          <graphic x="600.00" y="1300.00" id="739156" net="16" show="1" w="20.00" h="20.00" state="1" pen="0,0,0" brush="255,255,255"/>
        </graphics>
      </node>
      <node id="739157" net="16">
        <attribute name="Name" id="739158" net="16">
          <![CDATA[]]>
          <graphics count="1">
            <graphic xoff="25.00" yoff="20.00" x="625.00" y="1380.00" id="739159" net="16" show="1" grparent="739167" state="1" pen="0,0,0" brush="255,255,255"/>
          </graphics>
        </attribute>
        <attribute name="ID" id="739160" net="16">
          <![CDATA[9]]>
          <graphics count="1">
            <graphic xoff="25.00" yoff="20.00" x="625.00" y="1380.00" id="739161" net="16" show="1" grparent="739167" state="1" pen="0,0,0" brush="255,255,255"/>
          </graphics>
        </attribute>
        <attribute name="Marking" id="739162" net="16">
          <![CDATA[0]]>
          <graphics count="1">
            <graphic x="600.00" y="1360.00" id="739163" net="16" show="1" grparent="739167" state="1" pen="0,0,0" brush="255,255,255"/>
          </graphics>
        </attribute>
        <attribute name="Logic" id="739164" net="1">
          <![CDATA[0]]>
          <graphics count="0"/>
        </attribute>
        <attribute name="Comment" id="739165" net="16">
          <![CDATA[]]>
          <graphics count="1">
            <graphic yoff="40.00" x="600.00" y="1400.00" id="739166" net="16" show="0" grparent="739167" state="1" pen="0,0,0" brush="255,255,255"/>
          </graphics>
        </attribute>
        <graphics count="1">
          <graphic x="600.00" y="1360.00" id="739167" net="16" show="1" w="20.00" h="20.00" state="1" pen="0,0,0" brush="255,255,255"/>
        </graphics>
      </node>
      <node id="739368" net="16">
        <attribute name="Name" id="739369" net="16">
          <![CDATA[]]>
          <graphics count="1">
            <graphic xoff="25.00" yoff="20.00" x="745.00" y="1360.00" id="739370" net="16" show="1" grparent="739378" state="1" pen="0,0,0" brush="255,255,255"/>
          </graphics>
        </attribute>
        <attribute name="ID" id="739371" net="16">
          <![CDATA[10]]>
          <graphics count="1">
            <graphic xoff="25.00" yoff="20.00" x="745.00" y="1360.00" id="739372" net="16" show="1" grparent="739378" state="1" pen="0,0,0" brush="255,255,255"/>
          </graphics>
        </attribute>
        <attribute name="Marking" id="739373" net="16">
          <![CDATA[0]]>
          <graphics count="1">
            <graphic x="720.00" y="1340.00" id="739374" net="16" show="1" grparent="739378" state="1" pen="0,0,0" brush="255,255,255"/>
          </graphics>
        </attribute>
        <attribute name="Logic" id="739375" net="1">
          <![CDATA[0]]>
          <graphics count="0"/>
        </attribute>
        <attribute name="Comment" id="739376" net="16">
          <![CDATA[]]>
          <graphics count="1">
            <graphic yoff="40.00" x="720.00" y="1380.00" id="739377" net="16" show="0" grparent="739378" state="1" pen="0,0,0" brush="255,255,255"/>
          </graphics>
        </attribute>
        <graphics count="1">
          <graphic x="720.00" y="1340.00" id="739378" net="16" show="1" w="20.00" h="20.00" state="1" pen="0,0,0" brush="255,255,255"/>
        </graphics>
      </node>
      <node id="739523" net="16">
        <attribute name="Name" id="739524" net="16">
          <![CDATA[]]>
          <graphics count="1">
            <graphic xoff="25.00" yoff="20.00" x="725.00" y="1260.00" id="739525" net="16" show="1" grparent="739533" state="1" pen="0,0,0" brush="255,255,255"/>
          </graphics>
        </attribute>
        <attribute name="ID" id="739526" net="16">
          <![CDATA[11]]>
          <graphics count="1">
            <graphic xoff="25.00" yoff="20.00" x="725.00" y="1260.00" id="739527" net="16" show="1" grparent="739533" state="1" pen="0,0,0" brush="255,255,255"/>
          </graphics>
        </attribute>
        <attribute name="Marking" id="739528" net="16">
          <![CDATA[0]]>
          <graphics count="1">
            <graphic x="700.00" y="1240.00" id="739529" net="16" show="1" grparent="739533" state="1" pen="0,0,0" brush="255,255,255"/>
          </graphics>
        </attribute>
        <attribute name="Logic" id="739530" net="1">
          <![CDATA[0]]>
          <graphics count="0"/>
        </attribute>
        <attribute name="Comment" id="739531" net="16">
          <![CDATA[]]>
          <graphics count="1">
            <graphic yoff="40.00" x="700.00" y="1280.00" id="739532" net="16" show="0" grparent="739533" state="1" pen="0,0,0" brush="255,255,255"/>
          </graphics>
        </attribute>
        <graphics count="1">
          <graphic x="700.00" y="1240.00" id="739533" net="16" show="1" w="20.00" h="20.00" state="1" pen="0,0,0" brush="255,255,255"/>
        </graphics>
      </node>
      <node id="739534" net="16">
        <attribute name="Name" id="739535" net="16">
          <![CDATA[]]>
          <graphics count="1">
            <graphic xoff="25.00" yoff="20.00" x="745.00" y="1320.00" id="739536" net="16" show="1" grparent="739544" state="1" pen="0,0,0" brush="255,255,255"/>
          </graphics>
        </attribute>
        <attribute name="ID" id="739537" net="16">
          <![CDATA[12]]>
          <graphics count="1">
            <graphic xoff="25.00" yoff="20.00" x="745.00" y="1320.00" id="739538" net="16" show="1" grparent="739544" state="1" pen="0,0,0" brush="255,255,255"/>
          </graphics>
        </attribute>
        <attribute name="Marking" id="739539" net="16">
          <![CDATA[0]]>
          <graphics count="1">
            <graphic x="720.00" y="1300.00" id="739540" net="16" show="1" grparent="739544" state="1" pen="0,0,0" brush="255,255,255"/>
          </graphics>
        </attribute>
        <attribute name="Logic" id="739541" net="1">
          <![CDATA[0]]>
          <graphics count="0"/>
        </attribute>
        <attribute name="Comment" id="739542" net="16">
          <![CDATA[]]>
          <graphics count="1">
            <graphic yoff="40.00" x="720.00" y="1340.00" id="739543" net="16" show="0" grparent="739544" state="1" pen="0,0,0" brush="255,255,255"/>
          </graphics>
        </attribute>
        <graphics count="1">
          <graphic x="720.00" y="1300.00" id="739544" net="16" show="1" w="20.00" h="20.00" state="1" pen="0,0,0" brush="255,255,255"/>
        </graphics>
      </node>
      <node id="739545" net="16">
        <attribute name="Name" id="739546" net="16">
          <![CDATA[]]>
          <graphics count="1">
            <graphic xoff="25.00" yoff="20.00" x="745.00" y="1400.00" id="739547" net="16" show="1" grparent="739555" state="1" pen="0,0,0" brush="255,255,255"/>
          </graphics>
        </attribute>
        <attribute name="ID" id="739548" net="16">
          <![CDATA[13]]>
          <graphics count="1">
            <graphic xoff="25.00" yoff="20.00" x="745.00" y="1400.00" id="739549" net="16" show="1" grparent="739555" state="1" pen="0,0,0" brush="255,255,255"/>
          </graphics>
        </attribute>
        <attribute name="Marking" id="739550" net="16">
          <![CDATA[0]]>
          <graphics count="1">
            <graphic x="720.00" y="1380.00" id="739551" net="16" show="1" grparent="739555" state="1" pen="0,0,0" brush="255,255,255"/>
          </graphics>
        </attribute>
        <attribute name="Logic" id="739552" net="1">
          <![CDATA[0]]>
          <graphics count="0"/>
        </attribute>
        <attribute name="Comment" id="739553" net="16">
          <![CDATA[]]>
          <graphics count="1">
            <graphic yoff="40.00" x="720.00" y="1420.00" id="739554" net="16" show="0" grparent="739555" state="1" pen="0,0,0" brush="255,255,255"/>
          </graphics>
        </attribute>
        <graphics count="1">
          <graphic x="720.00" y="1380.00" id="739555" net="16" show="1" w="20.00" h="20.00" state="1" pen="0,0,0" brush="255,255,255"/>
        </graphics>
      </node>
      <node id="739556" net="16">
        <attribute name="Name" id="739557" net="16">
          <![CDATA[]]>
          <graphics count="1">
            <graphic xoff="25.00" yoff="20.00" x="705.00" y="1460.00" id="739558" net="16" show="1" grparent="739566" state="1" pen="0,0,0" brush="255,255,255"/>
          </graphics>
        </attribute>
        <attribute name="ID" id="739559" net="16">
          <![CDATA[14]]>
          <graphics count="1">
            <graphic xoff="25.00" yoff="20.00" x="705.00" y="1460.00" id="739560" net="16" show="1" grparent="739566" state="1" pen="0,0,0" brush="255,255,255"/>
          </graphics>
        </attribute>
        <attribute name="Marking" id="739561" net="16">
          <![CDATA[0]]>
          <graphics count="1">
            <graphic x="680.00" y="1440.00" id="739562" net="16" show="1" grparent="739566" state="1" pen="0,0,0" brush="255,255,255"/>
          </graphics>
        </attribute>
        <attribute name="Logic" id="739563" net="1">
          <![CDATA[0]]>
          <graphics count="0"/>
        </attribute>
        <attribute name="Comment" id="739564" net="16">
          <![CDATA[]]>
          <graphics count="1">
            <graphic yoff="40.00" x="680.00" y="1480.00" id="739565" net="16" show="0" grparent="739566" state="1" pen="0,0,0" brush="255,255,255"/>
          </graphics>
        </attribute>
        <graphics count="1">
          <graphic x="680.00" y="1440.00" id="739566" net="16" show="1" w="20.00" h="20.00" state="1" pen="0,0,0" brush="255,255,255"/>
        </graphics>
      </node>
      <node id="739794" net="13">
        <attribute name="Name" id="739795" net="13">
          <![CDATA[VEGF]]>
          <graphics count="2">
            <graphic xoff="25.00" yoff="20.00" x="945.00" y="980.00" id="739796" net="13" show="1" grparent="739804" state="1" pen="0,0,0" brush="255,255,255"/>
            <graphic xoff="25.00" yoff="20.00" x="865.00" y="1220.00" id="824138" net="16" show="1" grparent="824137" state="1" pen="0,0,0" brush="255,255,255"/>
          </graphics>
        </attribute>
        <attribute name="ID" id="739797" net="13">
          <![CDATA[15]]>
          <graphics count="2">
            <graphic xoff="23.00" yoff="-19.00" x="943.00" y="941.00" id="739798" net="13" show="1" grparent="739804" state="1" pen="0,0,0" brush="255,255,255"/>
            <graphic xoff="30.00" yoff="6.00" x="870.00" y="1206.00" id="824139" net="16" show="1" grparent="824137" state="1" pen="0,0,0" brush="255,255,255"/>
          </graphics>
        </attribute>
        <attribute name="Marking" id="739799" net="13">
          <![CDATA[0]]>
          <graphics count="2">
            <graphic x="920.00" y="960.00" id="739800" net="13" show="1" grparent="739804" state="1" pen="0,0,0" brush="255,255,255"/>
            <graphic x="840.00" y="1200.00" id="824140" net="16" show="1" grparent="824137" state="1" pen="0,0,0" brush="255,255,255"/>
          </graphics>
        </attribute>
        <attribute name="Logic" id="739801" net="1">
          <![CDATA[0]]>
          <graphics count="0"/>
        </attribute>
        <attribute name="Comment" id="739802" net="13">
          <![CDATA[]]>
          <graphics count="2">
            <graphic yoff="40.00" x="920.00" y="1000.00" id="739803" net="13" show="0" grparent="739804" state="1" pen="0,0,0" brush="255,255,255"/>
            <graphic yoff="40.00" x="840.00" y="1240.00" id="824141" net="16" show="0" grparent="824137" state="1" pen="0,0,0" brush="255,255,255"/>
          </graphics>
        </attribute>
        <graphics count="2">
          <graphic x="920.00" y="960.00" id="739804" net="13" show="1" w="20.00" h="20.00" state="4" pen="0,0,0" brush="255,255,255"/>
          <graphic x="840.00" y="1200.00" id="824137" net="16" show="1" w="20.00" h="20.00" state="8" pen="0,0,0" brush="255,255,255"/>
        </graphics>
      </node>
      <node id="739805" net="13">
        <attribute name="Name" id="739806" net="13">
          <![CDATA[EPO]]>
          <graphics count="3">
            <graphic xoff="25.00" yoff="20.00" x="945.00" y="820.00" id="739807" net="13" show="1" grparent="739815" state="1" pen="0,0,0" brush="255,255,255"/>
            <graphic xoff="25.00" yoff="20.00" x="385.00" y="960.00" id="761258" net="9" show="1" grparent="761257" state="1" pen="0,0,0" brush="255,255,255"/>
            <graphic xoff="25.00" yoff="20.00" x="885.00" y="1280.00" id="824146" net="16" show="1" grparent="824145" state="1" pen="0,0,0" brush="255,255,255"/>
          </graphics>
        </attribute>
        <attribute name="ID" id="739808" net="13">
          <![CDATA[16]]>
          <graphics count="3">
            <graphic xoff="-34.00" yoff="-3.00" x="886.00" y="797.00" id="739809" net="13" show="1" grparent="739815" state="1" pen="0,0,0" brush="255,255,255"/>
            <graphic xoff="30.00" yoff="7.00" x="390.00" y="947.00" id="761259" net="9" show="1" grparent="761257" state="1" pen="0,0,0" brush="255,255,255"/>
            <graphic xoff="29.00" yoff="7.00" x="889.00" y="1267.00" id="824147" net="16" show="1" grparent="824145" state="1" pen="0,0,0" brush="255,255,255"/>
          </graphics>
        </attribute>
        <attribute name="Marking" id="739810" net="13">
          <![CDATA[0]]>
          <graphics count="3">
            <graphic x="920.00" y="800.00" id="739811" net="13" show="1" grparent="739815" state="1" pen="0,0,0" brush="255,255,255"/>
            <graphic x="360.00" y="940.00" id="761260" net="9" show="1" grparent="761257" state="1" pen="0,0,0" brush="255,255,255"/>
            <graphic x="860.00" y="1260.00" id="824148" net="16" show="1" grparent="824145" state="1" pen="0,0,0" brush="255,255,255"/>
          </graphics>
        </attribute>
        <attribute name="Logic" id="739812" net="1">
          <![CDATA[0]]>
          <graphics count="0"/>
        </attribute>
        <attribute name="Comment" id="739813" net="13">
          <![CDATA[]]>
          <graphics count="3">
            <graphic yoff="40.00" x="920.00" y="840.00" id="739814" net="13" show="0" grparent="739815" state="1" pen="0,0,0" brush="255,255,255"/>
            <graphic yoff="40.00" x="360.00" y="980.00" id="761261" net="9" show="0" grparent="761257" state="1" pen="0,0,0" brush="255,255,255"/>
            <graphic yoff="40.00" x="860.00" y="1300.00" id="824149" net="16" show="0" grparent="824145" state="1" pen="0,0,0" brush="255,255,255"/>
          </graphics>
        </attribute>
        <graphics count="3">
          <graphic x="920.00" y="800.00" id="739815" net="13" show="1" w="20.00" h="20.00" state="4" pen="0,0,0" brush="255,255,255"/>
          <graphic x="360.00" y="940.00" id="761257" net="9" show="1" w="20.00" h="20.00" state="8" pen="0,0,0" brush="255,255,255"/>
          <graphic x="860.00" y="1260.00" id="824145" net="16" show="1" w="20.00" h="20.00" state="8" pen="0,0,0" brush="255,255,255"/>
        </graphics>
      </node>
      <node id="739816" net="13">
        <attribute name="Name" id="739817" net="13">
          <![CDATA[ET1]]>
          <graphics count="3">
            <graphic xoff="25.00" yoff="20.00" x="845.00" y="900.00" id="739818" net="13" show="1" grparent="739826" state="1" pen="0,0,0" brush="255,255,255"/>
            <graphic xoff="26.00" yoff="8.00" x="1106.00" y="1048.00" id="760801" net="8" show="1" grparent="760800" state="1" pen="0,0,0" brush="255,255,255"/>
            <graphic xoff="25.00" yoff="20.00" x="905.00" y="1360.00" id="824154" net="16" show="1" grparent="824153" state="1" pen="0,0,0" brush="255,255,255"/>
          </graphics>
        </attribute>
        <attribute name="ID" id="739819" net="13">
          <![CDATA[17]]>
          <graphics count="3">
            <graphic xoff="-77.00" yoff="75.00" x="743.00" y="955.00" id="739820" net="13" show="1" grparent="739826" state="1" pen="0,0,0" brush="255,255,255"/>
            <graphic xoff="48.00" yoff="32.00" x="1128.00" y="1072.00" id="760802" net="8" show="1" grparent="760800" state="1" pen="0,0,0" brush="255,255,255"/>
            <graphic xoff="23.00" yoff="31.00" x="903.00" y="1371.00" id="824155" net="16" show="1" grparent="824153" state="1" pen="0,0,0" brush="255,255,255"/>
          </graphics>
        </attribute>
        <attribute name="Marking" id="739821" net="13">
          <![CDATA[0]]>
          <graphics count="3">
            <graphic x="820.00" y="880.00" id="739822" net="13" show="1" grparent="739826" state="1" pen="0,0,0" brush="255,255,255"/>
            <graphic x="1080.00" y="1040.00" id="760803" net="8" show="1" grparent="760800" state="1" pen="0,0,0" brush="255,255,255"/>
            <graphic x="880.00" y="1340.00" id="824156" net="16" show="1" grparent="824153" state="1" pen="0,0,0" brush="255,255,255"/>
          </graphics>
        </attribute>
        <attribute name="Logic" id="739823" net="1">
          <![CDATA[0]]>
          <graphics count="0"/>
        </attribute>
        <attribute name="Comment" id="739824" net="13">
          <![CDATA[]]>
          <graphics count="3">
            <graphic yoff="40.00" x="820.00" y="920.00" id="739825" net="13" show="0" grparent="739826" state="1" pen="0,0,0" brush="255,255,255"/>
            <graphic yoff="40.00" x="1080.00" y="1080.00" id="760804" net="8" show="0" grparent="760800" state="1" pen="0,0,0" brush="255,255,255"/>
            <graphic yoff="40.00" x="880.00" y="1380.00" id="824157" net="16" show="0" grparent="824153" state="1" pen="0,0,0" brush="255,255,255"/>
          </graphics>
        </attribute>
        <graphics count="3">
          <graphic x="820.00" y="880.00" id="739826" net="13" show="1" w="20.00" h="20.00" state="4" pen="0,0,0" brush="255,255,255"/>
          <graphic x="1080.00" y="1040.00" id="760800" net="8" show="1" w="20.00" h="20.00" state="8" pen="0,0,0" brush="255,255,255"/>
          <graphic x="880.00" y="1340.00" id="824153" net="16" show="1" w="20.00" h="20.00" state="8" pen="0,0,0" brush="255,255,255"/>
        </graphics>
      </node>
      <node id="739838" net="1">
        <attribute name="Name" id="739839" net="1">
          <![CDATA[pyrDH]]>
          <graphics count="4">
            <graphic xoff="15.00" yoff="18.00" x="1575.00" y="718.00" id="739840" net="1" show="1" grparent="739848" state="1" pen="0,0,0" brush="255,255,255"/>
            <graphic xoff="25.00" yoff="20.00" x="925.00" y="1020.00" id="808275" net="13" show="1" grparent="808274" state="1" pen="0,0,0" brush="255,255,255"/>
            <graphic xoff="25.00" yoff="20.00" x="885.00" y="1500.00" id="824170" net="16" show="1" grparent="824169" state="1" pen="0,0,0" brush="255,255,255"/>
            <graphic xoff="2.00" yoff="-21.00" x="982.00" y="1239.00" id="1302896" net="11" show="1" grparent="1302895" state="1" pen="0,0,0" brush="255,255,255"/>
          </graphics>
        </attribute>
        <attribute name="ID" id="739841" net="1">
          <![CDATA[18]]>
          <graphics count="4">
            <graphic xoff="68.00" yoff="46.00" x="1628.00" y="746.00" id="739842" net="1" show="1" grparent="739848" state="1" pen="0,0,0" brush="255,255,255"/>
            <graphic xoff="-32.00" yoff="10.00" x="868.00" y="1010.00" id="808276" net="13" show="1" grparent="808274" state="1" pen="0,0,0" brush="255,255,255"/>
            <graphic xoff="19.00" yoff="35.00" x="879.00" y="1515.00" id="824171" net="16" show="1" grparent="824169" state="1" pen="0,0,0" brush="255,255,255"/>
            <graphic xoff="-28.00" x="952.00" y="1260.00" id="1302897" net="11" show="1" grparent="1302895" state="1" pen="0,0,0" brush="255,255,255"/>
          </graphics>
        </attribute>
        <attribute name="Marking" id="739843" net="1">
          <![CDATA[0]]>
          <graphics count="4">
            <graphic x="1560.00" y="700.00" id="739844" net="1" show="1" grparent="739848" state="1" pen="0,0,0" brush="255,255,255"/>
            <graphic x="900.00" y="1000.00" id="808277" net="13" show="1" grparent="808274" state="1" pen="0,0,0" brush="255,255,255"/>
            <graphic x="860.00" y="1480.00" id="824172" net="16" show="1" grparent="824169" state="1" pen="0,0,0" brush="255,255,255"/>
            <graphic x="980.00" y="1260.00" id="1302898" net="11" show="1" grparent="1302895" state="1" pen="0,0,0" brush="255,255,255"/>
          </graphics>
        </attribute>
        <attribute name="Logic" id="739845" net="1">
          <![CDATA[0]]>
          <graphics count="0"/>
        </attribute>
        <attribute name="Comment" id="739846" net="1">
          <![CDATA[]]>
          <graphics count="4">
            <graphic yoff="40.00" x="1560.00" y="740.00" id="739847" net="1" show="0" grparent="739848" state="1" pen="0,0,0" brush="255,255,255"/>
            <graphic yoff="40.00" x="900.00" y="1040.00" id="808278" net="13" show="0" grparent="808274" state="1" pen="0,0,0" brush="255,255,255"/>
            <graphic yoff="40.00" x="860.00" y="1520.00" id="824173" net="16" show="0" grparent="824169" state="1" pen="0,0,0" brush="255,255,255"/>
            <graphic yoff="40.00" x="980.00" y="1300.00" id="1302899" net="11" show="0" grparent="1302895" state="1" pen="0,0,0" brush="255,255,255"/>
          </graphics>
        </attribute>
        <graphics count="4">
          <graphic x="1560.00" y="700.00" id="739848" net="1" show="1" w="20.00" h="20.00" state="4" pen="0,0,0" brush="255,255,255"/>
          <graphic x="900.00" y="1000.00" id="808274" net="13" show="1" w="20.00" h="20.00" state="8" pen="0,0,0" brush="255,255,255"/>
          <graphic x="860.00" y="1480.00" id="824169" net="16" show="1" w="20.00" h="20.00" state="8" pen="0,0,0" brush="255,255,255"/>
          <graphic x="980.00" y="1260.00" id="1302895" net="11" show="1" w="20.00" h="20.00" state="8" pen="0,0,0" brush="255,255,255"/>
        </graphics>
      </node>
      <node id="740019" net="13">
        <attribute name="Name" id="740020" net="13">
          <![CDATA[]]>
          <graphics count="4">
            <graphic xoff="25.00" yoff="20.00" x="1125.00" y="800.00" id="740021" net="13" show="1" grparent="740029" state="1" pen="0,0,0" brush="255,255,255"/>
            <graphic xoff="25.00" yoff="20.00" x="365.00" y="640.00" id="760645" net="4" show="1" grparent="760644" state="1" pen="0,0,0" brush="255,255,255"/>
            <graphic xoff="25.00" yoff="20.00" x="365.00" y="660.00" id="760697" net="6" show="1" grparent="760696" state="1" pen="0,0,0" brush="255,255,255"/>
            <graphic xoff="25.00" yoff="20.00" x="365.00" y="660.00" id="760765" net="7" show="1" grparent="760764" state="1" pen="0,0,0" brush="255,255,255"/>
          </graphics>
        </attribute>
        <attribute name="ID" id="740022" net="13">
          <![CDATA[19]]>
          <graphics count="4">
            <graphic xoff="25.00" yoff="20.00" x="1125.00" y="800.00" id="740023" net="13" show="1" grparent="740029" state="1" pen="0,0,0" brush="255,255,255"/>
            <graphic xoff="2.00" yoff="20.00" x="342.00" y="640.00" id="760646" net="4" show="1" grparent="760644" state="1" pen="0,0,0" brush="255,255,255"/>
            <graphic xoff="25.00" yoff="20.00" x="365.00" y="660.00" id="760698" net="6" show="1" grparent="760696" state="1" pen="0,0,0" brush="255,255,255"/>
            <graphic xoff="25.00" yoff="20.00" x="365.00" y="660.00" id="760766" net="7" show="1" grparent="760764" state="1" pen="0,0,0" brush="255,255,255"/>
          </graphics>
        </attribute>
        <attribute name="Marking" id="740024" net="13">
          <![CDATA[1]]>
          <graphics count="4">
            <graphic x="1100.00" y="780.00" id="740025" net="13" show="1" grparent="740029" state="1" pen="0,0,0" brush="255,255,255"/>
            <graphic x="340.00" y="620.00" id="760647" net="4" show="1" grparent="760644" state="1" pen="0,0,0" brush="255,255,255"/>
            <graphic x="340.00" y="640.00" id="760699" net="6" show="1" grparent="760696" state="1" pen="0,0,0" brush="255,255,255"/>
            <graphic x="340.00" y="640.00" id="760767" net="7" show="1" grparent="760764" state="1" pen="0,0,0" brush="255,255,255"/>
          </graphics>
        </attribute>
        <attribute name="Logic" id="740026" net="1">
          <![CDATA[0]]>
          <graphics count="0"/>
        </attribute>
        <attribute name="Comment" id="740027" net="13">
          <![CDATA[]]>
          <graphics count="4">
            <graphic yoff="40.00" x="1100.00" y="820.00" id="740028" net="13" show="0" grparent="740029" state="1" pen="0,0,0" brush="255,255,255"/>
            <graphic yoff="40.00" x="340.00" y="660.00" id="760648" net="4" show="0" grparent="760644" state="1" pen="0,0,0" brush="255,255,255"/>
            <graphic yoff="40.00" x="340.00" y="680.00" id="760700" net="6" show="0" grparent="760696" state="1" pen="0,0,0" brush="255,255,255"/>
            <graphic yoff="40.00" x="340.00" y="680.00" id="760768" net="7" show="0" grparent="760764" state="1" pen="0,0,0" brush="255,255,255"/>
          </graphics>
        </attribute>
        <graphics count="4">
          <graphic x="1100.00" y="780.00" id="740029" net="13" show="1" w="20.00" h="20.00" state="4" pen="0,0,0" brush="255,255,255"/>
          <graphic x="340.00" y="620.00" id="760644" net="4" show="1" w="20.00" h="20.00" state="8" pen="0,0,0" brush="255,255,255"/>
          <graphic x="340.00" y="640.00" id="760696" net="6" show="1" w="20.00" h="20.00" state="8" pen="0,0,0" brush="255,255,255"/>
          <graphic x="340.00" y="640.00" id="760764" net="7" show="1" w="20.00" h="20.00" state="8" pen="0,0,0" brush="255,255,255"/>
        </graphics>
      </node>
      <node id="740030" net="13">
        <attribute name="Name" id="740031" net="13">
          <![CDATA[rec_act]]>
          <graphics count="4">
            <graphic xoff="-10.00" yoff="-20.00" x="1003.00" y="754.00" id="740032" net="13" show="1" grparent="740040" state="1" pen="0,0,0" brush="255,255,255"/>
            <graphic xoff="7.00" yoff="21.00" x="427.00" y="641.00" id="760637" net="4" show="1" grparent="760636" state="1" pen="0,0,0" brush="255,255,255"/>
            <graphic xoff="25.00" yoff="20.00" x="445.00" y="740.00" id="760689" net="6" show="1" grparent="760688" state="1" pen="0,0,0" brush="255,255,255"/>
            <graphic xoff="39.00" yoff="2.00" x="459.00" y="722.00" id="760757" net="7" show="1" grparent="760756" state="1" pen="0,0,0" brush="255,255,255"/>
          </graphics>
        </attribute>
        <attribute name="ID" id="740033" net="13">
          <![CDATA[20]]>
          <graphics count="4">
            <graphic xoff="27.00" yoff="4.00" x="1040.00" y="778.00" id="740034" net="13" show="1" grparent="740040" state="1" pen="0,0,0" brush="255,255,255"/>
            <graphic xoff="34.00" yoff="-1.00" x="454.00" y="619.00" id="760638" net="4" show="1" grparent="760636" state="1" pen="0,0,0" brush="255,255,255"/>
            <graphic xoff="-28.00" yoff="2.00" x="392.00" y="722.00" id="760690" net="6" show="1" grparent="760688" state="1" pen="0,0,0" brush="255,255,255"/>
            <graphic xoff="29.00" yoff="16.00" x="449.00" y="736.00" id="760758" net="7" show="1" grparent="760756" state="1" pen="0,0,0" brush="255,255,255"/>
          </graphics>
        </attribute>
        <attribute name="Marking" id="740035" net="13">
          <![CDATA[0]]>
          <graphics count="4">
            <graphic x="1013.00" y="774.00" id="740036" net="13" show="1" grparent="740040" state="1" pen="0,0,0" brush="255,255,255"/>
            <graphic x="420.00" y="620.00" id="760639" net="4" show="1" grparent="760636" state="1" pen="0,0,0" brush="255,255,255"/>
            <graphic x="420.00" y="720.00" id="760691" net="6" show="1" grparent="760688" state="1" pen="0,0,0" brush="255,255,255"/>
            <graphic x="420.00" y="720.00" id="760759" net="7" show="1" grparent="760756" state="1" pen="0,0,0" brush="255,255,255"/>
          </graphics>
        </attribute>
        <attribute name="Logic" id="740037" net="1">
          <![CDATA[0]]>
          <graphics count="0"/>
        </attribute>
        <attribute name="Comment" id="740038" net="13">
          <![CDATA[]]>
          <graphics count="4">
            <graphic yoff="40.00" x="1013.00" y="814.00" id="740039" net="13" show="0" grparent="740040" state="1" pen="0,0,0" brush="255,255,255"/>
            <graphic yoff="40.00" x="420.00" y="660.00" id="760640" net="4" show="0" grparent="760636" state="1" pen="0,0,0" brush="255,255,255"/>
            <graphic yoff="40.00" x="420.00" y="760.00" id="760692" net="6" show="0" grparent="760688" state="1" pen="0,0,0" brush="255,255,255"/>
            <graphic yoff="40.00" x="420.00" y="760.00" id="760760" net="7" show="0" grparent="760756" state="1" pen="0,0,0" brush="255,255,255"/>
          </graphics>
        </attribute>
        <graphics count="4">
          <graphic x="1013.00" y="774.00" id="740040" net="13" show="1" w="20.00" h="20.00" state="4" pen="0,0,0" brush="255,255,255"/>
          <graphic x="420.00" y="620.00" id="760636" net="4" show="1" w="20.00" h="20.00" state="8" pen="0,0,0" brush="255,255,255"/>
          <graphic x="420.00" y="720.00" id="760688" net="6" show="1" w="20.00" h="20.00" state="8" pen="0,0,0" brush="255,255,255"/>
          <graphic x="420.00" y="720.00" id="760756" net="7" show="1" w="20.00" h="20.00" state="8" pen="0,0,0" brush="255,255,255"/>
        </graphics>
      </node>
      <node id="740122" net="6">
        <attribute name="Name" id="740123" net="6">
          <![CDATA[]]>
          <graphics count="1">
            <graphic xoff="25.00" yoff="20.00" x="565.00" y="700.00" id="740124" net="6" show="1" grparent="740132" state="1" pen="0,0,0" brush="255,255,255"/>
          </graphics>
        </attribute>
        <attribute name="ID" id="740125" net="6">
          <![CDATA[21]]>
          <graphics count="1">
            <graphic xoff="10.00" yoff="21.00" x="550.00" y="701.00" id="740126" net="6" show="1" grparent="740132" state="1" pen="0,0,0" brush="255,255,255"/>
          </graphics>
        </attribute>
        <attribute name="Marking" id="740127" net="6">
          <![CDATA[0]]>
          <graphics count="1">
            <graphic x="540.00" y="680.00" id="740128" net="6" show="1" grparent="740132" state="1" pen="0,0,0" brush="255,255,255"/>
          </graphics>
        </attribute>
        <attribute name="Logic" id="740129" net="1">
          <![CDATA[0]]>
          <graphics count="0"/>
        </attribute>
        <attribute name="Comment" id="740130" net="6">
          <![CDATA[]]>
          <graphics count="1">
            <graphic yoff="40.00" x="540.00" y="720.00" id="740131" net="6" show="0" grparent="740132" state="1" pen="0,0,0" brush="255,255,255"/>
          </graphics>
        </attribute>
        <graphics count="1">
          <graphic x="540.00" y="680.00" id="740132" net="6" show="1" w="20.00" h="20.00" state="1" pen="0,0,0" brush="255,255,255"/>
        </graphics>
      </node>
      <node id="740133" net="13">
        <attribute name="Name" id="740134" net="13">
          <![CDATA[PI2P]]>
          <graphics count="3">
            <graphic xoff="25.00" yoff="20.00" x="1165.00" y="880.00" id="740135" net="13" show="1" grparent="740143" state="1" pen="0,0,0" brush="255,255,255"/>
            <graphic xoff="25.00" yoff="20.00" x="605.00" y="760.00" id="760705" net="6" show="1" grparent="760704" state="1" pen="0,0,0" brush="255,255,255"/>
            <graphic xoff="25.00" yoff="20.00" x="605.00" y="760.00" id="760773" net="7" show="1" grparent="760772" state="1" pen="0,0,0" brush="255,255,255"/>
          </graphics>
        </attribute>
        <attribute name="ID" id="740136" net="13">
          <![CDATA[22]]>
          <graphics count="3">
            <graphic xoff="3.00" yoff="-20.00" x="1143.00" y="840.00" id="740137" net="13" show="1" grparent="740143" state="1" pen="0,0,0" brush="255,255,255"/>
            <graphic xoff="-19.00" yoff="15.00" x="561.00" y="755.00" id="760706" net="6" show="1" grparent="760704" state="1" pen="0,0,0" brush="255,255,255"/>
            <graphic xoff="25.00" yoff="29.00" x="605.00" y="769.00" id="760774" net="7" show="1" grparent="760772" state="1" pen="0,0,0" brush="255,255,255"/>
          </graphics>
        </attribute>
        <attribute name="Marking" id="740138" net="13">
          <![CDATA[1]]>
          <graphics count="3">
            <graphic x="1140.00" y="860.00" id="740139" net="13" show="1" grparent="740143" state="1" pen="0,0,0" brush="255,255,255"/>
            <graphic x="580.00" y="740.00" id="760707" net="6" show="1" grparent="760704" state="1" pen="0,0,0" brush="255,255,255"/>
            <graphic x="580.00" y="740.00" id="760775" net="7" show="1" grparent="760772" state="1" pen="0,0,0" brush="255,255,255"/>
          </graphics>
        </attribute>
        <attribute name="Logic" id="740140" net="1">
          <![CDATA[0]]>
          <graphics count="0"/>
        </attribute>
        <attribute name="Comment" id="740141" net="13">
          <![CDATA[]]>
          <graphics count="3">
            <graphic yoff="40.00" x="1140.00" y="900.00" id="740142" net="13" show="0" grparent="740143" state="1" pen="0,0,0" brush="255,255,255"/>
            <graphic yoff="40.00" x="580.00" y="780.00" id="760708" net="6" show="0" grparent="760704" state="1" pen="0,0,0" brush="255,255,255"/>
            <graphic yoff="40.00" x="580.00" y="780.00" id="760776" net="7" show="0" grparent="760772" state="1" pen="0,0,0" brush="255,255,255"/>
          </graphics>
        </attribute>
        <graphics count="3">
          <graphic x="1140.00" y="860.00" id="740143" net="13" show="1" w="20.00" h="20.00" state="4" pen="0,0,0" brush="255,255,255"/>
          <graphic x="580.00" y="740.00" id="760704" net="6" show="1" w="20.00" h="20.00" state="8" pen="0,0,0" brush="255,255,255"/>
          <graphic x="580.00" y="740.00" id="760772" net="7" show="1" w="20.00" h="20.00" state="8" pen="0,0,0" brush="255,255,255"/>
        </graphics>
      </node>
      <node id="740144" net="6">
        <attribute name="Name" id="740145" net="6">
          <![CDATA[DAG1]]>
          <graphics count="1">
            <graphic xoff="4.00" yoff="20.00" x="664.00" y="720.00" id="740146" net="6" show="1" grparent="740154" state="1" pen="0,0,0" brush="255,255,255"/>
          </graphics>
        </attribute>
        <attribute name="ID" id="740147" net="6">
          <![CDATA[23]]>
          <graphics count="1">
            <graphic xoff="7.00" yoff="-20.00" x="667.00" y="680.00" id="740148" net="6" show="1" grparent="740154" state="1" pen="0,0,0" brush="255,255,255"/>
          </graphics>
        </attribute>
        <attribute name="Marking" id="740149" net="6">
          <![CDATA[0]]>
          <graphics count="1">
            <graphic x="660.00" y="700.00" id="740150" net="6" show="1" grparent="740154" state="1" pen="0,0,0" brush="255,255,255"/>
          </graphics>
        </attribute>
        <attribute name="Logic" id="740151" net="1">
          <![CDATA[0]]>
          <graphics count="0"/>
        </attribute>
        <attribute name="Comment" id="740152" net="6">
          <![CDATA[]]>
          <graphics count="1">
            <graphic yoff="40.00" x="660.00" y="740.00" id="740153" net="6" show="0" grparent="740154" state="1" pen="0,0,0" brush="255,255,255"/>
          </graphics>
        </attribute>
        <graphics count="1">
          <graphic x="660.00" y="700.00" id="740154" net="6" show="1" w="20.00" h="20.00" state="1" pen="0,0,0" brush="255,255,255"/>
        </graphics>
      </node>
      <node id="742123" net="4">
        <attribute name="Name" id="742124" net="4">
          <![CDATA[]]>
          <graphics count="1">
            <graphic xoff="25.00" yoff="20.00" x="485.00" y="480.00" id="742125" net="4" show="1" grparent="742133" state="1" pen="0,0,0" brush="255,255,255"/>
          </graphics>
        </attribute>
        <attribute name="ID" id="742126" net="4">
          <![CDATA[24]]>
          <graphics count="1">
            <graphic xoff="4.00" yoff="-17.00" x="464.00" y="443.00" id="742127" net="4" show="1" grparent="742133" state="1" pen="0,0,0" brush="255,255,255"/>
          </graphics>
        </attribute>
        <attribute name="Marking" id="742128" net="4">
          <![CDATA[0]]>
          <graphics count="1">
            <graphic x="460.00" y="460.00" id="742129" net="4" show="1" grparent="742133" state="1" pen="0,0,0" brush="255,255,255"/>
          </graphics>
        </attribute>
        <attribute name="Logic" id="742130" net="1">
          <![CDATA[0]]>
          <graphics count="0"/>
        </attribute>
        <attribute name="Comment" id="742131" net="4">
          <![CDATA[]]>
          <graphics count="1">
            <graphic yoff="40.00" x="460.00" y="500.00" id="742132" net="4" show="0" grparent="742133" state="1" pen="0,0,0" brush="255,255,255"/>
          </graphics>
        </attribute>
        <graphics count="1">
          <graphic x="460.00" y="460.00" id="742133" net="4" show="1" w="20.00" h="20.00" state="1" pen="0,0,0" brush="255,255,255"/>
        </graphics>
      </node>
      <node id="742134" net="6">
        <attribute name="Name" id="742135" net="6">
          <![CDATA[PLC1]]>
          <graphics count="1">
            <graphic xoff="25.00" yoff="20.00" x="585.00" y="600.00" id="742136" net="6" show="1" grparent="742144" state="1" pen="0,0,0" brush="255,255,255"/>
          </graphics>
        </attribute>
        <attribute name="ID" id="742137" net="6">
          <![CDATA[25]]>
          <graphics count="1">
            <graphic xoff="32.00" yoff="5.00" x="592.00" y="585.00" id="742138" net="6" show="1" grparent="742144" state="1" pen="0,0,0" brush="255,255,255"/>
          </graphics>
        </attribute>
        <attribute name="Marking" id="742139" net="6">
          <![CDATA[1]]>
          <graphics count="1">
            <graphic x="560.00" y="580.00" id="742140" net="6" show="1" grparent="742144" state="1" pen="0,0,0" brush="255,255,255"/>
          </graphics>
        </attribute>
        <attribute name="Logic" id="742141" net="1">
          <![CDATA[0]]>
          <graphics count="0"/>
        </attribute>
        <attribute name="Comment" id="742142" net="6">
          <![CDATA[]]>
          <graphics count="1">
            <graphic yoff="40.00" x="560.00" y="620.00" id="742143" net="6" show="0" grparent="742144" state="1" pen="0,0,0" brush="255,255,255"/>
          </graphics>
        </attribute>
        <graphics count="1">
          <graphic x="560.00" y="580.00" id="742144" net="6" show="1" w="20.00" h="20.00" state="1" pen="0,0,0" brush="255,255,255"/>
        </graphics>
      </node>
      <node id="742182" net="6">
        <attribute name="Name" id="742183" net="6">
          <![CDATA[ip31]]>
          <graphics count="1">
            <graphic xoff="25.00" yoff="20.00" x="625.00" y="640.00" id="742184" net="6" show="1" grparent="742192" state="1" pen="0,0,0" brush="255,255,255"/>
          </graphics>
        </attribute>
        <attribute name="ID" id="742185" net="6">
          <![CDATA[26]]>
          <graphics count="1">
            <graphic xoff="31.00" yoff="36.00" x="631.00" y="656.00" id="742186" net="6" show="1" grparent="742192" state="1" pen="0,0,0" brush="255,255,255"/>
          </graphics>
        </attribute>
        <attribute name="Marking" id="742187" net="6">
          <![CDATA[0]]>
          <graphics count="1">
            <graphic x="600.00" y="620.00" id="742188" net="6" show="1" grparent="742192" state="1" pen="0,0,0" brush="255,255,255"/>
          </graphics>
        </attribute>
        <attribute name="Logic" id="742189" net="1">
          <![CDATA[0]]>
          <graphics count="0"/>
        </attribute>
        <attribute name="Comment" id="742190" net="6">
          <![CDATA[]]>
          <graphics count="1">
            <graphic yoff="40.00" x="600.00" y="660.00" id="742191" net="6" show="0" grparent="742192" state="1" pen="0,0,0" brush="255,255,255"/>
          </graphics>
        </attribute>
        <graphics count="1">
          <graphic x="600.00" y="620.00" id="742192" net="6" show="1" w="20.00" h="20.00" state="1" pen="0,0,0" brush="255,255,255"/>
        </graphics>
      </node>
      <node id="742193" net="13">
        <attribute name="Name" id="742194" net="13">
          <![CDATA[Ca_chan1]]>
          <graphics count="2">
            <graphic xoff="8.00" yoff="22.00" x="1208.00" y="942.00" id="742195" net="13" show="1" grparent="742203" state="1" pen="0,0,0" brush="255,255,255"/>
            <graphic xoff="25.00" yoff="20.00" x="685.00" y="580.00" id="760713" net="6" show="1" grparent="760712" state="1" pen="0,0,0" brush="255,255,255"/>
          </graphics>
        </attribute>
        <attribute name="ID" id="742196" net="13">
          <![CDATA[27]]>
          <graphics count="2">
            <graphic xoff="36.00" yoff="-2.00" x="1236.00" y="918.00" id="742197" net="13" show="1" grparent="742203" state="1" pen="0,0,0" brush="255,255,255"/>
            <graphic xoff="30.00" yoff="31.00" x="690.00" y="591.00" id="760714" net="6" show="1" grparent="760712" state="1" pen="0,0,0" brush="255,255,255"/>
          </graphics>
        </attribute>
        <attribute name="Marking" id="742198" net="13">
          <![CDATA[1]]>
          <graphics count="2">
            <graphic x="1200.00" y="920.00" id="742199" net="13" show="1" grparent="742203" state="1" pen="0,0,0" brush="255,255,255"/>
            <graphic x="660.00" y="560.00" id="760715" net="6" show="1" grparent="760712" state="1" pen="0,0,0" brush="255,255,255"/>
          </graphics>
        </attribute>
        <attribute name="Logic" id="742200" net="1">
          <![CDATA[0]]>
          <graphics count="0"/>
        </attribute>
        <attribute name="Comment" id="742201" net="13">
          <![CDATA[]]>
          <graphics count="2">
            <graphic yoff="40.00" x="1200.00" y="960.00" id="742202" net="13" show="0" grparent="742203" state="1" pen="0,0,0" brush="255,255,255"/>
            <graphic yoff="40.00" x="660.00" y="600.00" id="760716" net="6" show="0" grparent="760712" state="1" pen="0,0,0" brush="255,255,255"/>
          </graphics>
        </attribute>
        <graphics count="2">
          <graphic x="1200.00" y="920.00" id="742203" net="13" show="1" w="20.00" h="20.00" state="4" pen="0,0,0" brush="255,255,255"/>
          <graphic x="660.00" y="560.00" id="760712" net="6" show="1" w="20.00" h="20.00" state="8" pen="0,0,0" brush="255,255,255"/>
        </graphics>
      </node>
      <node id="742273" net="6">
        <attribute name="Name" id="742274" net="6">
          <![CDATA[ca1]]>
          <graphics count="1">
            <graphic xoff="24.00" yoff="13.00" x="744.00" y="633.00" id="742275" net="6" show="1" grparent="742283" state="1" pen="0,0,0" brush="255,255,255"/>
          </graphics>
        </attribute>
        <attribute name="ID" id="742276" net="6">
          <![CDATA[28]]>
          <graphics count="1">
            <graphic xoff="24.00" yoff="23.00" x="744.00" y="643.00" id="742277" net="6" show="1" grparent="742283" state="1" pen="0,0,0" brush="255,255,255"/>
          </graphics>
        </attribute>
        <attribute name="Marking" id="742278" net="6">
          <![CDATA[0]]>
          <graphics count="1">
            <graphic x="720.00" y="620.00" id="742279" net="6" show="1" grparent="742283" state="1" pen="0,0,0" brush="255,255,255"/>
          </graphics>
        </attribute>
        <attribute name="Logic" id="742280" net="1">
          <![CDATA[0]]>
          <graphics count="0"/>
        </attribute>
        <attribute name="Comment" id="742281" net="6">
          <![CDATA[]]>
          <graphics count="1">
            <graphic yoff="40.00" x="720.00" y="660.00" id="742282" net="6" show="0" grparent="742283" state="1" pen="0,0,0" brush="255,255,255"/>
          </graphics>
        </attribute>
        <graphics count="1">
          <graphic x="720.00" y="620.00" id="742283" net="6" show="1" w="20.00" h="20.00" state="1" pen="0,0,0" brush="255,255,255"/>
        </graphics>
      </node>
      <node id="742299" net="13">
        <attribute name="Name" id="742300" net="13">
          <![CDATA[cam_k_kk1]]>
          <graphics count="2">
            <graphic xoff="25.00" yoff="20.00" x="1265.00" y="880.00" id="742301" net="13" show="1" grparent="742309" state="1" pen="0,0,0" brush="255,255,255"/>
            <graphic xoff="43.00" yoff="12.00" x="823.00" y="572.00" id="760724" net="6" show="1" grparent="760723" state="1" pen="0,0,0" brush="255,255,255"/>
          </graphics>
        </attribute>
        <attribute name="ID" id="742302" net="13">
          <![CDATA[29]]>
          <graphics count="2">
            <graphic xoff="34.00" yoff="-4.00" x="1274.00" y="856.00" id="742303" net="13" show="1" grparent="742309" state="1" pen="0,0,0" brush="255,255,255"/>
            <graphic xoff="30.00" yoff="31.00" x="810.00" y="591.00" id="760725" net="6" show="1" grparent="760723" state="1" pen="0,0,0" brush="255,255,255"/>
          </graphics>
        </attribute>
        <attribute name="Marking" id="742304" net="13">
          <![CDATA[1]]>
          <graphics count="2">
            <graphic x="1240.00" y="860.00" id="742305" net="13" show="1" grparent="742309" state="1" pen="0,0,0" brush="255,255,255"/>
            <graphic x="780.00" y="560.00" id="760726" net="6" show="1" grparent="760723" state="1" pen="0,0,0" brush="255,255,255"/>
          </graphics>
        </attribute>
        <attribute name="Logic" id="742306" net="1">
          <![CDATA[0]]>
          <graphics count="0"/>
        </attribute>
        <attribute name="Comment" id="742307" net="13">
          <![CDATA[]]>
          <graphics count="2">
            <graphic yoff="40.00" x="1240.00" y="900.00" id="742308" net="13" show="0" grparent="742309" state="1" pen="0,0,0" brush="255,255,255"/>
            <graphic yoff="40.00" x="780.00" y="600.00" id="760727" net="6" show="0" grparent="760723" state="1" pen="0,0,0" brush="255,255,255"/>
          </graphics>
        </attribute>
        <graphics count="2">
          <graphic x="1240.00" y="860.00" id="742309" net="13" show="1" w="20.00" h="20.00" state="4" pen="0,0,0" brush="255,255,255"/>
          <graphic x="780.00" y="560.00" id="760723" net="6" show="1" w="20.00" h="20.00" state="8" pen="0,0,0" brush="255,255,255"/>
        </graphics>
      </node>
      <node id="742347" net="6">
        <attribute name="Name" id="742348" net="6">
          <![CDATA[PKC1]]>
          <graphics count="1">
            <graphic xoff="8.00" yoff="28.00" x="808.00" y="688.00" id="742349" net="6" show="1" grparent="742357" state="1" pen="0,0,0" brush="255,255,255"/>
          </graphics>
        </attribute>
        <attribute name="ID" id="742350" net="6">
          <![CDATA[30]]>
          <graphics count="1">
            <graphic xoff="41.00" yoff="10.00" x="841.00" y="670.00" id="742351" net="6" show="1" grparent="742357" state="1" pen="0,0,0" brush="255,255,255"/>
          </graphics>
        </attribute>
        <attribute name="Marking" id="742352" net="6">
          <![CDATA[1]]>
          <graphics count="1">
            <graphic x="800.00" y="660.00" id="742353" net="6" show="1" grparent="742357" state="1" pen="0,0,0" brush="255,255,255"/>
          </graphics>
        </attribute>
        <attribute name="Logic" id="742354" net="1">
          <![CDATA[0]]>
          <graphics count="0"/>
        </attribute>
        <attribute name="Comment" id="742355" net="6">
          <![CDATA[]]>
          <graphics count="1">
            <graphic yoff="40.00" x="800.00" y="700.00" id="742356" net="6" show="0" grparent="742357" state="1" pen="0,0,0" brush="255,255,255"/>
          </graphics>
        </attribute>
        <graphics count="1">
          <graphic x="800.00" y="660.00" id="742357" net="6" show="1" w="20.00" h="20.00" state="1" pen="0,0,0" brush="255,255,255"/>
        </graphics>
      </node>
      <node id="742367" net="6">
        <attribute name="Name" id="742368" net="6">
          <![CDATA[]]>
          <graphics count="1">
            <graphic xoff="25.00" yoff="20.00" x="825.00" y="760.00" id="742369" net="6" show="1" grparent="742377" state="1" pen="0,0,0" brush="255,255,255"/>
          </graphics>
        </attribute>
        <attribute name="ID" id="742370" net="6">
          <![CDATA[31]]>
          <graphics count="1">
            <graphic xoff="25.00" yoff="20.00" x="825.00" y="760.00" id="742371" net="6" show="1" grparent="742377" state="1" pen="0,0,0" brush="255,255,255"/>
          </graphics>
        </attribute>
        <attribute name="Marking" id="742372" net="6">
          <![CDATA[0]]>
          <graphics count="1">
            <graphic x="800.00" y="740.00" id="742373" net="6" show="1" grparent="742377" state="1" pen="0,0,0" brush="255,255,255"/>
          </graphics>
        </attribute>
        <attribute name="Logic" id="742374" net="1">
          <![CDATA[0]]>
          <graphics count="0"/>
        </attribute>
        <attribute name="Comment" id="742375" net="6">
          <![CDATA[]]>
          <graphics count="1">
            <graphic yoff="40.00" x="800.00" y="780.00" id="742376" net="6" show="0" grparent="742377" state="1" pen="0,0,0" brush="255,255,255"/>
          </graphics>
        </attribute>
        <graphics count="1">
          <graphic x="800.00" y="740.00" id="742377" net="6" show="1" w="20.00" h="20.00" state="1" pen="0,0,0" brush="255,255,255"/>
        </graphics>
      </node>
      <node id="742417" net="1">
        <attribute name="Name" id="742418" net="1">
          <![CDATA[]]>
          <graphics count="3">
            <graphic xoff="25.00" yoff="20.00" x="1385.00" y="560.00" id="742419" net="1" show="1" grparent="742427" state="1" pen="0,0,0" brush="255,255,255"/>
            <graphic xoff="25.00" yoff="20.00" x="945.00" y="640.00" id="760732" net="6" show="1" grparent="760731" state="1" pen="0,0,0" brush="255,255,255"/>
            <graphic xoff="25.00" yoff="20.00" x="1205.00" y="780.00" id="808307" net="13" show="1" grparent="808306" state="1" pen="0,0,0" brush="255,255,255"/>
          </graphics>
        </attribute>
        <attribute name="ID" id="742420" net="1">
          <![CDATA[32]]>
          <graphics count="3">
            <graphic xoff="25.00" yoff="20.00" x="1385.00" y="560.00" id="742421" net="1" show="1" grparent="742427" state="1" pen="0,0,0" brush="255,255,255"/>
            <graphic xoff="25.00" yoff="20.00" x="945.00" y="640.00" id="760733" net="6" show="1" grparent="760731" state="1" pen="0,0,0" brush="255,255,255"/>
            <graphic xoff="25.00" yoff="20.00" x="1205.00" y="780.00" id="808308" net="13" show="1" grparent="808306" state="1" pen="0,0,0" brush="255,255,255"/>
          </graphics>
        </attribute>
        <attribute name="Marking" id="742422" net="1">
          <![CDATA[0]]>
          <graphics count="3">
            <graphic x="1360.00" y="540.00" id="742423" net="1" show="1" grparent="742427" state="1" pen="0,0,0" brush="255,255,255"/>
            <graphic x="920.00" y="620.00" id="760734" net="6" show="1" grparent="760731" state="1" pen="0,0,0" brush="255,255,255"/>
            <graphic x="1180.00" y="760.00" id="808309" net="13" show="1" grparent="808306" state="1" pen="0,0,0" brush="255,255,255"/>
          </graphics>
        </attribute>
        <attribute name="Logic" id="742424" net="1">
          <![CDATA[0]]>
          <graphics count="0"/>
        </attribute>
        <attribute name="Comment" id="742425" net="1">
          <![CDATA[]]>
          <graphics count="3">
            <graphic yoff="40.00" x="1360.00" y="580.00" id="742426" net="1" show="0" grparent="742427" state="1" pen="0,0,0" brush="255,255,255"/>
            <graphic yoff="40.00" x="920.00" y="660.00" id="760735" net="6" show="0" grparent="760731" state="1" pen="0,0,0" brush="255,255,255"/>
            <graphic yoff="40.00" x="1180.00" y="800.00" id="808310" net="13" show="0" grparent="808306" state="1" pen="0,0,0" brush="255,255,255"/>
          </graphics>
        </attribute>
        <graphics count="3">
          <graphic x="1360.00" y="540.00" id="742427" net="1" show="1" w="20.00" h="20.00" state="4" pen="0,0,0" brush="255,255,255"/>
          <graphic x="920.00" y="620.00" id="760731" net="6" show="1" w="20.00" h="20.00" state="8" pen="0,0,0" brush="255,128,192"/>
          <graphic x="1180.00" y="760.00" id="808306" net="13" show="1" w="20.00" h="20.00" state="8" pen="0,0,0" brush="255,128,192"/>
        </graphics>
      </node>
      <node id="742428" net="1">
        <attribute name="Name" id="742429" net="1">
          <![CDATA[]]>
          <graphics count="3">
            <graphic xoff="25.00" yoff="20.00" x="1345.00" y="640.00" id="742430" net="1" show="1" grparent="742438" state="1" pen="0,0,0" brush="255,255,255"/>
            <graphic xoff="25.00" yoff="20.00" x="945.00" y="720.00" id="760743" net="6" show="1" grparent="760742" state="1" pen="0,0,0" brush="255,255,255"/>
            <graphic xoff="25.00" yoff="20.00" x="1245.00" y="820.00" id="808315" net="13" show="1" grparent="808314" state="1" pen="0,0,0" brush="255,255,255"/>
          </graphics>
        </attribute>
        <attribute name="ID" id="742431" net="1">
          <![CDATA[33]]>
          <graphics count="3">
            <graphic xoff="25.00" yoff="20.00" x="1345.00" y="640.00" id="742432" net="1" show="1" grparent="742438" state="1" pen="0,0,0" brush="255,255,255"/>
            <graphic xoff="25.00" yoff="20.00" x="945.00" y="720.00" id="760744" net="6" show="1" grparent="760742" state="1" pen="0,0,0" brush="255,255,255"/>
            <graphic xoff="25.00" yoff="20.00" x="1245.00" y="820.00" id="808316" net="13" show="1" grparent="808314" state="1" pen="0,0,0" brush="255,255,255"/>
          </graphics>
        </attribute>
        <attribute name="Marking" id="742433" net="1">
          <![CDATA[0]]>
          <graphics count="3">
            <graphic x="1320.00" y="620.00" id="742434" net="1" show="1" grparent="742438" state="1" pen="0,0,0" brush="255,255,255"/>
            <graphic x="920.00" y="700.00" id="760745" net="6" show="1" grparent="760742" state="1" pen="0,0,0" brush="255,255,255"/>
            <graphic x="1220.00" y="800.00" id="808317" net="13" show="1" grparent="808314" state="1" pen="0,0,0" brush="255,255,255"/>
          </graphics>
        </attribute>
        <attribute name="Logic" id="742435" net="1">
          <![CDATA[0]]>
          <graphics count="0"/>
        </attribute>
        <attribute name="Comment" id="742436" net="1">
          <![CDATA[]]>
          <graphics count="3">
            <graphic yoff="40.00" x="1320.00" y="660.00" id="742437" net="1" show="0" grparent="742438" state="1" pen="0,0,0" brush="255,255,255"/>
            <graphic yoff="40.00" x="920.00" y="740.00" id="760746" net="6" show="0" grparent="760742" state="1" pen="0,0,0" brush="255,255,255"/>
            <graphic yoff="40.00" x="1220.00" y="840.00" id="808318" net="13" show="0" grparent="808314" state="1" pen="0,0,0" brush="255,255,255"/>
          </graphics>
        </attribute>
        <graphics count="3">
          <graphic x="1320.00" y="620.00" id="742438" net="1" show="1" w="20.00" h="20.00" state="4" pen="0,0,0" brush="255,255,255"/>
          <graphic x="920.00" y="700.00" id="760742" net="6" show="1" w="20.00" h="20.00" state="8" pen="0,0,0" brush="255,128,192"/>
          <graphic x="1220.00" y="800.00" id="808314" net="13" show="1" w="20.00" h="20.00" state="8" pen="0,0,0" brush="255,128,192"/>
        </graphics>
      </node>
      <node id="742487" net="7">
        <attribute name="Name" id="742488" net="7">
          <![CDATA[PI3K]]>
          <graphics count="1">
            <graphic yoff="18.00" x="520.00" y="858.00" id="742489" net="7" show="1" grparent="742497" state="1" pen="0,0,0" brush="255,255,255"/>
          </graphics>
        </attribute>
        <attribute name="ID" id="742490" net="7">
          <![CDATA[34]]>
          <graphics count="1">
            <graphic xoff="-28.00" yoff="-1.00" x="492.00" y="839.00" id="742491" net="7" show="1" grparent="742497" state="1" pen="0,0,0" brush="255,255,255"/>
          </graphics>
        </attribute>
        <attribute name="Marking" id="742492" net="7">
          <![CDATA[1]]>
          <graphics count="1">
            <graphic x="520.00" y="840.00" id="742493" net="7" show="1" grparent="742497" state="1" pen="0,0,0" brush="255,255,255"/>
          </graphics>
        </attribute>
        <attribute name="Logic" id="742494" net="1">
          <![CDATA[0]]>
          <graphics count="0"/>
        </attribute>
        <attribute name="Comment" id="742495" net="7">
          <![CDATA[]]>
          <graphics count="1">
            <graphic yoff="40.00" x="520.00" y="880.00" id="742496" net="7" show="0" grparent="742497" state="1" pen="0,0,0" brush="255,255,255"/>
          </graphics>
        </attribute>
        <graphics count="1">
          <graphic x="520.00" y="840.00" id="742497" net="7" show="1" w="20.00" h="20.00" state="1" pen="0,0,0" brush="255,255,255"/>
        </graphics>
      </node>
      <node id="742498" net="7">
        <attribute name="Name" id="742499" net="7">
          <![CDATA[PI3k_act]]>
          <graphics count="1">
            <graphic xoff="7.00" yoff="20.00" x="527.00" y="800.00" id="742500" net="7" show="1" grparent="742508" state="1" pen="0,0,0" brush="255,255,255"/>
          </graphics>
        </attribute>
        <attribute name="ID" id="742501" net="7">
          <![CDATA[35]]>
          <graphics count="1">
            <graphic xoff="6.00" yoff="-18.00" x="526.00" y="762.00" id="742502" net="7" show="1" grparent="742508" state="1" pen="0,0,0" brush="255,255,255"/>
          </graphics>
        </attribute>
        <attribute name="Marking" id="742503" net="7">
          <![CDATA[0]]>
          <graphics count="1">
            <graphic x="520.00" y="780.00" id="742504" net="7" show="1" grparent="742508" state="1" pen="0,0,0" brush="255,255,255"/>
          </graphics>
        </attribute>
        <attribute name="Logic" id="742505" net="1">
          <![CDATA[0]]>
          <graphics count="0"/>
        </attribute>
        <attribute name="Comment" id="742506" net="7">
          <![CDATA[]]>
          <graphics count="1">
            <graphic yoff="40.00" x="520.00" y="820.00" id="742507" net="7" show="0" grparent="742508" state="1" pen="0,0,0" brush="255,255,255"/>
          </graphics>
        </attribute>
        <graphics count="1">
          <graphic x="520.00" y="780.00" id="742508" net="7" show="1" w="20.00" h="20.00" state="1" pen="0,0,0" brush="255,255,255"/>
        </graphics>
      </node>
      <node id="742542" net="7">
        <attribute name="Name" id="742543" net="7">
          <![CDATA[PIP3]]>
          <graphics count="1">
            <graphic xoff="1.00" yoff="-22.00" x="641.00" y="778.00" id="742544" net="7" show="1" grparent="742552" state="1" pen="0,0,0" brush="255,255,255"/>
          </graphics>
        </attribute>
        <attribute name="ID" id="742545" net="7">
          <![CDATA[36]]>
          <graphics count="1">
            <graphic xoff="9.00" yoff="25.00" x="649.00" y="825.00" id="742546" net="7" show="1" grparent="742552" state="1" pen="0,0,0" brush="255,255,255"/>
          </graphics>
        </attribute>
        <attribute name="Marking" id="742547" net="7">
          <![CDATA[0]]>
          <graphics count="1">
            <graphic x="640.00" y="800.00" id="742548" net="7" show="1" grparent="742552" state="1" pen="0,0,0" brush="255,255,255"/>
          </graphics>
        </attribute>
        <attribute name="Logic" id="742549" net="1">
          <![CDATA[0]]>
          <graphics count="0"/>
        </attribute>
        <attribute name="Comment" id="742550" net="7">
          <![CDATA[]]>
          <graphics count="1">
            <graphic yoff="40.00" x="640.00" y="840.00" id="742551" net="7" show="0" grparent="742552" state="1" pen="0,0,0" brush="255,255,255"/>
          </graphics>
        </attribute>
        <graphics count="1">
          <graphic x="640.00" y="800.00" id="742552" net="7" show="1" w="20.00" h="20.00" state="1" pen="0,0,0" brush="255,255,255"/>
        </graphics>
      </node>
      <node id="744897" net="7">
        <attribute name="Name" id="744898" net="7">
          <![CDATA[PDK]]>
          <graphics count="1">
            <graphic xoff="17.00" yoff="17.00" x="737.00" y="757.00" id="744899" net="7" show="1" grparent="744907" state="1" pen="0,0,0" brush="255,255,255"/>
          </graphics>
        </attribute>
        <attribute name="ID" id="744900" net="7">
          <![CDATA[37]]>
          <graphics count="1">
            <graphic xoff="-27.00" yoff="-1.00" x="693.00" y="739.00" id="744901" net="7" show="1" grparent="744907" state="1" pen="0,0,0" brush="255,255,255"/>
          </graphics>
        </attribute>
        <attribute name="Marking" id="744902" net="7">
          <![CDATA[1]]>
          <graphics count="1">
            <graphic x="720.00" y="740.00" id="744903" net="7" show="1" grparent="744907" state="1" pen="0,0,0" brush="255,255,255"/>
          </graphics>
        </attribute>
        <attribute name="Logic" id="744904" net="1">
          <![CDATA[0]]>
          <graphics count="0"/>
        </attribute>
        <attribute name="Comment" id="744905" net="7">
          <![CDATA[]]>
          <graphics count="1">
            <graphic yoff="40.00" x="720.00" y="780.00" id="744906" net="7" show="0" grparent="744907" state="1" pen="0,0,0" brush="255,255,255"/>
          </graphics>
        </attribute>
        <graphics count="1">
          <graphic x="720.00" y="740.00" id="744907" net="7" show="1" w="20.00" h="20.00" state="1" pen="0,0,0" brush="255,255,255"/>
        </graphics>
      </node>
      <node id="744908" net="7">
        <attribute name="Name" id="744909" net="7">
          <![CDATA[PKB]]>
          <graphics count="1">
            <graphic xoff="25.00" yoff="20.00" x="745.00" y="880.00" id="744910" net="7" show="1" grparent="744918" state="1" pen="0,0,0" brush="255,255,255"/>
          </graphics>
        </attribute>
        <attribute name="ID" id="744911" net="7">
          <![CDATA[38]]>
          <graphics count="1">
            <graphic xoff="-24.00" yoff="10.00" x="696.00" y="870.00" id="744912" net="7" show="1" grparent="744918" state="1" pen="0,0,0" brush="255,255,255"/>
          </graphics>
        </attribute>
        <attribute name="Marking" id="744913" net="7">
          <![CDATA[1]]>
          <graphics count="1">
            <graphic x="720.00" y="860.00" id="744914" net="7" show="1" grparent="744918" state="1" pen="0,0,0" brush="255,255,255"/>
          </graphics>
        </attribute>
        <attribute name="Logic" id="744915" net="1">
          <![CDATA[0]]>
          <graphics count="0"/>
        </attribute>
        <attribute name="Comment" id="744916" net="7">
          <![CDATA[]]>
          <graphics count="1">
            <graphic yoff="40.00" x="720.00" y="900.00" id="744917" net="7" show="0" grparent="744918" state="1" pen="0,0,0" brush="255,255,255"/>
          </graphics>
        </attribute>
        <graphics count="1">
          <graphic x="720.00" y="860.00" id="744918" net="7" show="1" w="20.00" h="20.00" state="1" pen="0,0,0" brush="255,255,255"/>
        </graphics>
      </node>
      <node id="744967" net="7">
        <attribute name="Name" id="744968" net="7">
          <![CDATA[PKB_PP]]>
          <graphics count="1">
            <graphic xoff="35.00" yoff="8.00" x="815.00" y="848.00" id="744969" net="7" show="1" grparent="744977" state="1" pen="0,0,0" brush="255,255,255"/>
          </graphics>
        </attribute>
        <attribute name="ID" id="744970" net="7">
          <![CDATA[39]]>
          <graphics count="1">
            <graphic xoff="-20.00" yoff="2.00" x="760.00" y="842.00" id="744971" net="7" show="1" grparent="744977" state="1" pen="0,0,0" brush="255,255,255"/>
          </graphics>
        </attribute>
        <attribute name="Marking" id="744972" net="7">
          <![CDATA[0]]>
          <graphics count="1">
            <graphic x="780.00" y="840.00" id="744973" net="7" show="1" grparent="744977" state="1" pen="0,0,0" brush="255,255,255"/>
          </graphics>
        </attribute>
        <attribute name="Logic" id="744974" net="1">
          <![CDATA[0]]>
          <graphics count="0"/>
        </attribute>
        <attribute name="Comment" id="744975" net="7">
          <![CDATA[]]>
          <graphics count="1">
            <graphic yoff="40.00" x="780.00" y="880.00" id="744976" net="7" show="0" grparent="744977" state="1" pen="0,0,0" brush="255,255,255"/>
          </graphics>
        </attribute>
        <graphics count="1">
          <graphic x="780.00" y="840.00" id="744977" net="7" show="1" w="20.00" h="20.00" state="1" pen="0,0,0" brush="255,255,255"/>
        </graphics>
      </node>
      <node id="744978" net="7">
        <attribute name="Name" id="744979" net="7">
          <![CDATA[pdk_PP]]>
          <graphics count="1">
            <graphic xoff="8.00" yoff="19.00" x="788.00" y="799.00" id="744980" net="7" show="1" grparent="744988" state="1" pen="0,0,0" brush="255,255,255"/>
          </graphics>
        </attribute>
        <attribute name="ID" id="744981" net="7">
          <![CDATA[40]]>
          <graphics count="1">
            <graphic xoff="13.00" yoff="31.00" x="793.00" y="811.00" id="744982" net="7" show="1" grparent="744988" state="1" pen="0,0,0" brush="255,255,255"/>
          </graphics>
        </attribute>
        <attribute name="Marking" id="744983" net="7">
          <![CDATA[0]]>
          <graphics count="1">
            <graphic x="780.00" y="780.00" id="744984" net="7" show="1" grparent="744988" state="1" pen="0,0,0" brush="255,255,255"/>
          </graphics>
        </attribute>
        <attribute name="Logic" id="744985" net="1">
          <![CDATA[0]]>
          <graphics count="0"/>
        </attribute>
        <attribute name="Comment" id="744986" net="7">
          <![CDATA[]]>
          <graphics count="1">
            <graphic yoff="40.00" x="780.00" y="820.00" id="744987" net="7" show="0" grparent="744988" state="1" pen="0,0,0" brush="255,255,255"/>
          </graphics>
        </attribute>
        <graphics count="1">
          <graphic x="780.00" y="780.00" id="744988" net="7" show="1" w="20.00" h="20.00" state="1" pen="0,0,0" brush="255,255,255"/>
        </graphics>
      </node>
      <node id="745022" net="7">
        <attribute name="Name" id="745023" net="7">
          <![CDATA[BAD]]>
          <graphics count="1">
            <graphic xoff="22.00" yoff="13.00" x="962.00" y="793.00" id="745024" net="7" show="1" grparent="745032" state="1" pen="0,0,0" brush="255,255,255"/>
          </graphics>
        </attribute>
        <attribute name="ID" id="745025" net="7">
          <![CDATA[41]]>
          <graphics count="1">
            <graphic xoff="-4.00" yoff="-21.00" x="936.00" y="759.00" id="745026" net="7" show="1" grparent="745032" state="1" pen="0,0,0" brush="255,255,255"/>
          </graphics>
        </attribute>
        <attribute name="Marking" id="745027" net="7">
          <![CDATA[0]]>
          <graphics count="1">
            <graphic x="940.00" y="780.00" id="745028" net="7" show="1" grparent="745032" state="1" pen="0,0,0" brush="255,255,255"/>
          </graphics>
        </attribute>
        <attribute name="Logic" id="745029" net="1">
          <![CDATA[0]]>
          <graphics count="0"/>
        </attribute>
        <attribute name="Comment" id="745030" net="7">
          <![CDATA[]]>
          <graphics count="1">
            <graphic yoff="40.00" x="940.00" y="820.00" id="745031" net="7" show="0" grparent="745032" state="1" pen="0,0,0" brush="255,255,255"/>
          </graphics>
        </attribute>
        <graphics count="1">
          <graphic x="940.00" y="780.00" id="745032" net="7" show="1" w="20.00" h="20.00" state="1" pen="0,0,0" brush="255,255,255"/>
        </graphics>
      </node>
      <node id="745033" net="7">
        <attribute name="Name" id="745034" net="7">
          <![CDATA[BAP_DIP]]>
          <graphics count="1">
            <graphic xoff="30.00" yoff="14.00" x="910.00" y="914.00" id="745035" net="7" show="1" grparent="745043" state="1" pen="0,0,0" brush="255,255,255"/>
          </graphics>
        </attribute>
        <attribute name="ID" id="745036" net="7">
          <![CDATA[42]]>
          <graphics count="1">
            <graphic xoff="28.00" yoff="30.00" x="908.00" y="930.00" id="745037" net="7" show="1" grparent="745043" state="1" pen="0,0,0" brush="255,255,255"/>
          </graphics>
        </attribute>
        <attribute name="Marking" id="745038" net="7">
          <![CDATA[1]]>
          <graphics count="1">
            <graphic x="880.00" y="900.00" id="745039" net="7" show="1" grparent="745043" state="1" pen="0,0,0" brush="255,255,255"/>
          </graphics>
        </attribute>
        <attribute name="Logic" id="745040" net="1">
          <![CDATA[0]]>
          <graphics count="0"/>
        </attribute>
        <attribute name="Comment" id="745041" net="7">
          <![CDATA[]]>
          <graphics count="1">
            <graphic yoff="40.00" x="880.00" y="940.00" id="745042" net="7" show="0" grparent="745043" state="1" pen="0,0,0" brush="255,255,255"/>
          </graphics>
        </attribute>
        <graphics count="1">
          <graphic x="880.00" y="900.00" id="745043" net="7" show="1" w="20.00" h="20.00" state="1" pen="0,0,0" brush="255,255,255"/>
        </graphics>
      </node>
      <node id="745053" net="7">
        <attribute name="Name" id="745054" net="7">
          <![CDATA[]]>
          <graphics count="1">
            <graphic xoff="25.00" yoff="20.00" x="965.00" y="920.00" id="745055" net="7" show="1" grparent="745063" state="1" pen="0,0,0" brush="255,255,255"/>
          </graphics>
        </attribute>
        <attribute name="ID" id="745056" net="7">
          <![CDATA[43]]>
          <graphics count="1">
            <graphic xoff="25.00" yoff="20.00" x="965.00" y="920.00" id="745057" net="7" show="1" grparent="745063" state="1" pen="0,0,0" brush="255,255,255"/>
          </graphics>
        </attribute>
        <attribute name="Marking" id="745058" net="7">
          <![CDATA[0]]>
          <graphics count="1">
            <graphic x="940.00" y="900.00" id="745059" net="7" show="1" grparent="745063" state="1" pen="0,0,0" brush="255,255,255"/>
          </graphics>
        </attribute>
        <attribute name="Logic" id="745060" net="1">
          <![CDATA[0]]>
          <graphics count="0"/>
        </attribute>
        <attribute name="Comment" id="745061" net="7">
          <![CDATA[]]>
          <graphics count="1">
            <graphic yoff="40.00" x="940.00" y="940.00" id="745062" net="7" show="0" grparent="745063" state="1" pen="0,0,0" brush="255,255,255"/>
          </graphics>
        </attribute>
        <graphics count="1">
          <graphic x="940.00" y="900.00" id="745063" net="7" show="1" w="20.00" h="20.00" state="1" pen="0,0,0" brush="255,255,255"/>
        </graphics>
      </node>
      <node id="745127" net="7">
        <attribute name="Name" id="745128" net="7">
          <![CDATA[inhib]]>
          <graphics count="1">
            <graphic xoff="25.00" yoff="20.00" x="1125.00" y="800.00" id="745129" net="7" show="1" grparent="745137" state="1" pen="0,0,0" brush="255,255,255"/>
          </graphics>
        </attribute>
        <attribute name="ID" id="745130" net="7">
          <![CDATA[44]]>
          <graphics count="1">
            <graphic xoff="33.00" yoff="5.00" x="1133.00" y="785.00" id="745131" net="7" show="1" grparent="745137" state="1" pen="0,0,0" brush="255,255,255"/>
          </graphics>
        </attribute>
        <attribute name="Marking" id="745132" net="7">
          <![CDATA[1]]>
          <graphics count="1">
            <graphic x="1100.00" y="780.00" id="745133" net="7" show="1" grparent="745137" state="1" pen="0,0,0" brush="255,255,255"/>
          </graphics>
        </attribute>
        <attribute name="Logic" id="745134" net="1">
          <![CDATA[0]]>
          <graphics count="0"/>
        </attribute>
        <attribute name="Comment" id="745135" net="7">
          <![CDATA[]]>
          <graphics count="1">
            <graphic yoff="40.00" x="1100.00" y="820.00" id="745136" net="7" show="0" grparent="745137" state="1" pen="0,0,0" brush="255,255,255"/>
          </graphics>
        </attribute>
        <graphics count="1">
          <graphic x="1100.00" y="780.00" id="745137" net="7" show="1" w="20.00" h="20.00" state="1" pen="0,0,0" brush="255,255,255"/>
        </graphics>
      </node>
      <node id="745138" net="7">
        <attribute name="Name" id="745139" net="7">
          <![CDATA[bad_inact]]>
          <graphics count="1">
            <graphic xoff="25.00" yoff="20.00" x="1065.00" y="920.00" id="745140" net="7" show="1" grparent="745148" state="1" pen="0,0,0" brush="255,255,255"/>
          </graphics>
        </attribute>
        <attribute name="ID" id="745141" net="7">
          <![CDATA[45]]>
          <graphics count="1">
            <graphic xoff="34.00" yoff="4.00" x="1074.00" y="904.00" id="745142" net="7" show="1" grparent="745148" state="1" pen="0,0,0" brush="255,255,255"/>
          </graphics>
        </attribute>
        <attribute name="Marking" id="745143" net="7">
          <![CDATA[0]]>
          <graphics count="1">
            <graphic x="1040.00" y="900.00" id="745144" net="7" show="1" grparent="745148" state="1" pen="0,0,0" brush="255,255,255"/>
          </graphics>
        </attribute>
        <attribute name="Logic" id="745145" net="1">
          <![CDATA[0]]>
          <graphics count="0"/>
        </attribute>
        <attribute name="Comment" id="745146" net="7">
          <![CDATA[]]>
          <graphics count="1">
            <graphic yoff="40.00" x="1040.00" y="940.00" id="745147" net="7" show="0" grparent="745148" state="1" pen="0,0,0" brush="255,255,255"/>
          </graphics>
        </attribute>
        <graphics count="1">
          <graphic x="1040.00" y="900.00" id="745148" net="7" show="1" w="20.00" h="20.00" state="1" pen="0,0,0" brush="255,255,255"/>
        </graphics>
      </node>
      <node id="745203" net="7">
        <attribute name="Name" id="745204" net="7">
          <![CDATA[DIP]]>
          <graphics count="1">
            <graphic xoff="25.00" yoff="20.00" x="965.00" y="860.00" id="745205" net="7" show="1" grparent="745213" state="1" pen="0,0,0" brush="255,255,255"/>
          </graphics>
        </attribute>
        <attribute name="ID" id="745206" net="7">
          <![CDATA[46]]>
          <graphics count="1">
            <graphic xoff="18.00" yoff="-14.00" x="958.00" y="826.00" id="745207" net="7" show="1" grparent="745213" state="1" pen="0,0,0" brush="255,255,255"/>
          </graphics>
        </attribute>
        <attribute name="Marking" id="745208" net="7">
          <![CDATA[0]]>
          <graphics count="1">
            <graphic x="940.00" y="840.00" id="745209" net="7" show="1" grparent="745213" state="1" pen="0,0,0" brush="255,255,255"/>
          </graphics>
        </attribute>
        <attribute name="Logic" id="745210" net="1">
          <![CDATA[0]]>
          <graphics count="0"/>
        </attribute>
        <attribute name="Comment" id="745211" net="7">
          <![CDATA[]]>
          <graphics count="1">
            <graphic yoff="40.00" x="940.00" y="880.00" id="745212" net="7" show="0" grparent="745213" state="1" pen="0,0,0" brush="255,255,255"/>
          </graphics>
        </attribute>
        <graphics count="1">
          <graphic x="940.00" y="840.00" id="745213" net="7" show="1" w="20.00" h="20.00" state="1" pen="0,0,0" brush="255,255,255"/>
        </graphics>
      </node>
      <node id="745253" net="1">
        <attribute name="Name" id="745254" net="1">
          <![CDATA[]]>
          <graphics count="3">
            <graphic xoff="25.00" yoff="20.00" x="1365.00" y="620.00" id="745255" net="1" show="1" grparent="745263" state="1" pen="0,0,0" brush="255,255,255"/>
            <graphic xoff="25.00" yoff="20.00" x="1265.00" y="860.00" id="760781" net="7" show="1" grparent="760780" state="1" pen="0,0,0" brush="255,255,255"/>
            <graphic xoff="25.00" yoff="20.00" x="1005.00" y="720.00" id="808323" net="13" show="1" grparent="808322" state="1" pen="0,0,0" brush="255,255,255"/>
          </graphics>
        </attribute>
        <attribute name="ID" id="745256" net="1">
          <![CDATA[47]]>
          <graphics count="3">
            <graphic xoff="25.00" yoff="20.00" x="1365.00" y="620.00" id="745257" net="1" show="1" grparent="745263" state="1" pen="0,0,0" brush="255,255,255"/>
            <graphic xoff="25.00" yoff="20.00" x="1265.00" y="860.00" id="760782" net="7" show="1" grparent="760780" state="1" pen="0,0,0" brush="255,255,255"/>
            <graphic xoff="25.00" yoff="20.00" x="1005.00" y="720.00" id="808324" net="13" show="1" grparent="808322" state="1" pen="0,0,0" brush="255,255,255"/>
          </graphics>
        </attribute>
        <attribute name="Marking" id="745258" net="1">
          <![CDATA[0]]>
          <graphics count="3">
            <graphic x="1340.00" y="600.00" id="745259" net="1" show="1" grparent="745263" state="1" pen="0,0,0" brush="255,255,255"/>
            <graphic x="1240.00" y="840.00" id="760783" net="7" show="1" grparent="760780" state="1" pen="0,0,0" brush="255,255,255"/>
            <graphic x="980.00" y="700.00" id="808325" net="13" show="1" grparent="808322" state="1" pen="0,0,0" brush="255,255,255"/>
          </graphics>
        </attribute>
        <attribute name="Logic" id="745260" net="1">
          <![CDATA[0]]>
          <graphics count="0"/>
        </attribute>
        <attribute name="Comment" id="745261" net="1">
          <![CDATA[]]>
          <graphics count="3">
            <graphic yoff="40.00" x="1340.00" y="640.00" id="745262" net="1" show="0" grparent="745263" state="1" pen="0,0,0" brush="255,255,255"/>
            <graphic yoff="40.00" x="1240.00" y="880.00" id="760784" net="7" show="0" grparent="760780" state="1" pen="0,0,0" brush="255,255,255"/>
            <graphic yoff="40.00" x="980.00" y="740.00" id="808326" net="13" show="0" grparent="808322" state="1" pen="0,0,0" brush="255,255,255"/>
          </graphics>
        </attribute>
        <graphics count="3">
          <graphic x="1340.00" y="600.00" id="745263" net="1" show="1" w="20.00" h="20.00" state="4" pen="0,0,0" brush="255,255,255"/>
          <graphic x="1240.00" y="840.00" id="760780" net="7" show="1" w="20.00" h="20.00" state="8" pen="0,0,0" brush="255,128,192"/>
          <graphic x="980.00" y="700.00" id="808322" net="13" show="1" w="20.00" h="20.00" state="8" pen="0,0,0" brush="255,128,192"/>
        </graphics>
      </node>
      <node id="745282" net="4">
        <attribute name="Name" id="745283" net="4">
          <![CDATA[RAS1]]>
          <graphics count="1">
            <graphic xoff="26.00" yoff="7.00" x="486.00" y="547.00" id="745284" net="4" show="1" grparent="745292" state="1" pen="0,0,0" brush="255,255,255"/>
          </graphics>
        </attribute>
        <attribute name="ID" id="745285" net="4">
          <![CDATA[48]]>
          <graphics count="1">
            <graphic xoff="3.00" yoff="17.00" x="463.00" y="557.00" id="745286" net="4" show="1" grparent="745292" state="1" pen="0,0,0" brush="255,255,255"/>
          </graphics>
        </attribute>
        <attribute name="Marking" id="745287" net="4">
          <![CDATA[1]]>
          <graphics count="1">
            <graphic x="460.00" y="540.00" id="745288" net="4" show="1" grparent="745292" state="1" pen="0,0,0" brush="255,255,255"/>
          </graphics>
        </attribute>
        <attribute name="Logic" id="745289" net="1">
          <![CDATA[0]]>
          <graphics count="0"/>
        </attribute>
        <attribute name="Comment" id="745290" net="4">
          <![CDATA[]]>
          <graphics count="1">
            <graphic yoff="40.00" x="460.00" y="580.00" id="745291" net="4" show="0" grparent="745292" state="1" pen="0,0,0" brush="255,255,255"/>
          </graphics>
        </attribute>
        <graphics count="1">
          <graphic x="460.00" y="540.00" id="745292" net="4" show="1" w="20.00" h="20.00" state="1" pen="0,0,0" brush="255,255,255"/>
        </graphics>
      </node>
      <node id="745293" net="4">
        <attribute name="Name" id="745294" net="4">
          <![CDATA[]]>
          <graphics count="1">
            <graphic xoff="25.00" yoff="20.00" x="565.00" y="480.00" id="745295" net="4" show="1" grparent="745303" state="1" pen="0,0,0" brush="255,255,255"/>
          </graphics>
        </attribute>
        <attribute name="ID" id="745296" net="4">
          <![CDATA[49]]>
          <graphics count="1">
            <graphic xoff="4.00" yoff="-18.00" x="544.00" y="442.00" id="745297" net="4" show="1" grparent="745303" state="1" pen="0,0,0" brush="255,255,255"/>
          </graphics>
        </attribute>
        <attribute name="Marking" id="745298" net="4">
          <![CDATA[0]]>
          <graphics count="1">
            <graphic x="540.00" y="460.00" id="745299" net="4" show="1" grparent="745303" state="1" pen="0,0,0" brush="255,255,255"/>
          </graphics>
        </attribute>
        <attribute name="Logic" id="745300" net="1">
          <![CDATA[0]]>
          <graphics count="0"/>
        </attribute>
        <attribute name="Comment" id="745301" net="4">
          <![CDATA[]]>
          <graphics count="1">
            <graphic yoff="40.00" x="540.00" y="500.00" id="745302" net="4" show="0" grparent="745303" state="1" pen="0,0,0" brush="255,255,255"/>
          </graphics>
        </attribute>
        <graphics count="1">
          <graphic x="540.00" y="460.00" id="745303" net="4" show="1" w="20.00" h="20.00" state="1" pen="0,0,0" brush="255,255,255"/>
        </graphics>
      </node>
      <node id="745304" net="4">
        <attribute name="Name" id="745305" net="4">
          <![CDATA[mapkkk]]>
          <graphics count="1">
            <graphic xoff="33.00" yoff="5.00" x="573.00" y="545.00" id="745306" net="4" show="1" grparent="745314" state="1" pen="0,0,0" brush="255,255,255"/>
          </graphics>
        </attribute>
        <attribute name="ID" id="745307" net="4">
          <![CDATA[50]]>
          <graphics count="1">
            <graphic xoff="5.00" yoff="20.00" x="545.00" y="560.00" id="745308" net="4" show="1" grparent="745314" state="1" pen="0,0,0" brush="255,255,255"/>
          </graphics>
        </attribute>
        <attribute name="Marking" id="745309" net="4">
          <![CDATA[1]]>
          <graphics count="1">
            <graphic x="540.00" y="540.00" id="745310" net="4" show="1" grparent="745314" state="1" pen="0,0,0" brush="255,255,255"/>
          </graphics>
        </attribute>
        <attribute name="Logic" id="745311" net="1">
          <![CDATA[0]]>
          <graphics count="0"/>
        </attribute>
        <attribute name="Comment" id="745312" net="4">
          <![CDATA[]]>
          <graphics count="1">
            <graphic yoff="40.00" x="540.00" y="580.00" id="745313" net="4" show="0" grparent="745314" state="1" pen="0,0,0" brush="255,255,255"/>
          </graphics>
        </attribute>
        <graphics count="1">
          <graphic x="540.00" y="540.00" id="745314" net="4" show="1" w="20.00" h="20.00" state="1" pen="0,0,0" brush="255,255,255"/>
        </graphics>
      </node>
      <node id="745315" net="4">
        <attribute name="Name" id="745316" net="4">
          <![CDATA[]]>
          <graphics count="1">
            <graphic xoff="25.00" yoff="20.00" x="645.00" y="480.00" id="745317" net="4" show="1" grparent="745325" state="1" pen="0,0,0" brush="255,255,255"/>
          </graphics>
        </attribute>
        <attribute name="ID" id="745318" net="4">
          <![CDATA[51]]>
          <graphics count="1">
            <graphic xoff="2.00" yoff="-18.00" x="622.00" y="442.00" id="745319" net="4" show="1" grparent="745325" state="1" pen="0,0,0" brush="255,255,255"/>
          </graphics>
        </attribute>
        <attribute name="Marking" id="745320" net="4">
          <![CDATA[0]]>
          <graphics count="1">
            <graphic x="620.00" y="460.00" id="745321" net="4" show="1" grparent="745325" state="1" pen="0,0,0" brush="255,255,255"/>
          </graphics>
        </attribute>
        <attribute name="Logic" id="745322" net="1">
          <![CDATA[0]]>
          <graphics count="0"/>
        </attribute>
        <attribute name="Comment" id="745323" net="4">
          <![CDATA[]]>
          <graphics count="1">
            <graphic yoff="40.00" x="620.00" y="500.00" id="745324" net="4" show="0" grparent="745325" state="1" pen="0,0,0" brush="255,255,255"/>
          </graphics>
        </attribute>
        <graphics count="1">
          <graphic x="620.00" y="460.00" id="745325" net="4" show="1" w="20.00" h="20.00" state="1" pen="0,0,0" brush="255,255,255"/>
        </graphics>
      </node>
      <node id="745326" net="4">
        <attribute name="Name" id="745327" net="4">
          <![CDATA[mapkk]]>
          <graphics count="1">
            <graphic xoff="5.00" yoff="21.00" x="625.00" y="561.00" id="745328" net="4" show="1" grparent="745336" state="1" pen="0,0,0" brush="255,255,255"/>
          </graphics>
        </attribute>
        <attribute name="ID" id="745329" net="4">
          <![CDATA[52]]>
          <graphics count="1">
            <graphic xoff="33.00" yoff="4.00" x="653.00" y="544.00" id="745330" net="4" show="1" grparent="745336" state="1" pen="0,0,0" brush="255,255,255"/>
          </graphics>
        </attribute>
        <attribute name="Marking" id="745331" net="4">
          <![CDATA[1]]>
          <graphics count="1">
            <graphic x="620.00" y="540.00" id="745332" net="4" show="1" grparent="745336" state="1" pen="0,0,0" brush="255,255,255"/>
          </graphics>
        </attribute>
        <attribute name="Logic" id="745333" net="1">
          <![CDATA[0]]>
          <graphics count="0"/>
        </attribute>
        <attribute name="Comment" id="745334" net="4">
          <![CDATA[]]>
          <graphics count="1">
            <graphic yoff="40.00" x="620.00" y="580.00" id="745335" net="4" show="0" grparent="745336" state="1" pen="0,0,0" brush="255,255,255"/>
          </graphics>
        </attribute>
        <graphics count="1">
          <graphic x="620.00" y="540.00" id="745336" net="4" show="1" w="20.00" h="20.00" state="1" pen="0,0,0" brush="255,255,255"/>
        </graphics>
      </node>
      <node id="745755" net="4">
        <attribute name="Name" id="745756" net="4">
          <![CDATA[]]>
          <graphics count="1">
            <graphic xoff="25.00" yoff="20.00" x="725.00" y="480.00" id="745757" net="4" show="1" grparent="745765" state="1" pen="0,0,0" brush="255,255,255"/>
          </graphics>
        </attribute>
        <attribute name="ID" id="745758" net="4">
          <![CDATA[53]]>
          <graphics count="1">
            <graphic xoff="5.00" yoff="-16.00" x="705.00" y="444.00" id="745759" net="4" show="1" grparent="745765" state="1" pen="0,0,0" brush="255,255,255"/>
          </graphics>
        </attribute>
        <attribute name="Marking" id="745760" net="4">
          <![CDATA[0]]>
          <graphics count="1">
            <graphic x="700.00" y="460.00" id="745761" net="4" show="1" grparent="745765" state="1" pen="0,0,0" brush="255,255,255"/>
          </graphics>
        </attribute>
        <attribute name="Logic" id="745762" net="1">
          <![CDATA[0]]>
          <graphics count="0"/>
        </attribute>
        <attribute name="Comment" id="745763" net="4">
          <![CDATA[]]>
          <graphics count="1">
            <graphic yoff="40.00" x="700.00" y="500.00" id="745764" net="4" show="0" grparent="745765" state="1" pen="0,0,0" brush="255,255,255"/>
          </graphics>
        </attribute>
        <graphics count="1">
          <graphic x="700.00" y="460.00" id="745765" net="4" show="1" w="20.00" h="20.00" state="1" pen="0,0,0" brush="255,255,255"/>
        </graphics>
      </node>
      <node id="745766" net="4">
        <attribute name="Name" id="745767" net="4">
          <![CDATA[mapk]]>
          <graphics count="1">
            <graphic xoff="5.00" yoff="20.00" x="705.00" y="560.00" id="745768" net="4" show="1" grparent="745776" state="1" pen="0,0,0" brush="255,255,255"/>
          </graphics>
        </attribute>
        <attribute name="ID" id="745769" net="4">
          <![CDATA[54]]>
          <graphics count="1">
            <graphic xoff="36.00" yoff="3.00" x="736.00" y="543.00" id="745770" net="4" show="1" grparent="745776" state="1" pen="0,0,0" brush="255,255,255"/>
          </graphics>
        </attribute>
        <attribute name="Marking" id="745771" net="4">
          <![CDATA[1]]>
          <graphics count="1">
            <graphic x="700.00" y="540.00" id="745772" net="4" show="1" grparent="745776" state="1" pen="0,0,0" brush="255,255,255"/>
          </graphics>
        </attribute>
        <attribute name="Logic" id="745773" net="1">
          <![CDATA[0]]>
          <graphics count="0"/>
        </attribute>
        <attribute name="Comment" id="745774" net="4">
          <![CDATA[]]>
          <graphics count="1">
            <graphic yoff="40.00" x="700.00" y="580.00" id="745775" net="4" show="0" grparent="745776" state="1" pen="0,0,0" brush="255,255,255"/>
          </graphics>
        </attribute>
        <graphics count="1">
          <graphic x="700.00" y="540.00" id="745776" net="4" show="1" w="20.00" h="20.00" state="1" pen="0,0,0" brush="255,255,255"/>
        </graphics>
      </node>
      <node id="745844" net="4">
        <attribute name="Name" id="745845" net="4">
          <![CDATA[]]>
          <graphics count="1">
            <graphic xoff="25.00" yoff="20.00" x="405.00" y="460.00" id="745846" net="4" show="1" grparent="745854" state="1" pen="0,0,0" brush="255,255,255"/>
          </graphics>
        </attribute>
        <attribute name="ID" id="745847" net="4">
          <![CDATA[55]]>
          <graphics count="1">
            <graphic xoff="-8.00" yoff="18.00" x="372.00" y="458.00" id="745848" net="4" show="1" grparent="745854" state="1" pen="0,0,0" brush="255,255,255"/>
          </graphics>
        </attribute>
        <attribute name="Marking" id="745849" net="4">
          <![CDATA[0]]>
          <graphics count="1">
            <graphic x="380.00" y="440.00" id="745850" net="4" show="1" grparent="745854" state="1" pen="0,0,0" brush="255,255,255"/>
          </graphics>
        </attribute>
        <attribute name="Logic" id="745851" net="1">
          <![CDATA[0]]>
          <graphics count="0"/>
        </attribute>
        <attribute name="Comment" id="745852" net="4">
          <![CDATA[]]>
          <graphics count="1">
            <graphic yoff="40.00" x="380.00" y="480.00" id="745853" net="4" show="0" grparent="745854" state="1" pen="0,0,0" brush="255,255,255"/>
          </graphics>
        </attribute>
        <graphics count="1">
          <graphic x="380.00" y="440.00" id="745854" net="4" show="1" w="20.00" h="20.00" state="1" pen="0,0,0" brush="255,255,255"/>
        </graphics>
      </node>
      <node id="745855" net="4">
        <attribute name="Name" id="745856" net="4">
          <![CDATA[gtp1]]>
          <graphics count="1">
            <graphic xoff="29.00" yoff="12.00" x="429.00" y="432.00" id="745857" net="4" show="1" grparent="745865" state="1" pen="0,0,0" brush="255,255,255"/>
          </graphics>
        </attribute>
        <attribute name="ID" id="745858" net="4">
          <![CDATA[56]]>
          <graphics count="1">
            <graphic xoff="34.00" yoff="-14.00" x="434.00" y="406.00" id="745859" net="4" show="1" grparent="745865" state="1" pen="0,0,0" brush="255,255,255"/>
          </graphics>
        </attribute>
        <attribute name="Marking" id="745860" net="4">
          <![CDATA[1]]>
          <graphics count="1">
            <graphic x="400.00" y="420.00" id="745861" net="4" show="1" grparent="745865" state="1" pen="0,0,0" brush="255,255,255"/>
          </graphics>
        </attribute>
        <attribute name="Logic" id="745862" net="1">
          <![CDATA[0]]>
          <graphics count="0"/>
        </attribute>
        <attribute name="Comment" id="745863" net="4">
          <![CDATA[]]>
          <graphics count="1">
            <graphic yoff="40.00" x="400.00" y="460.00" id="745864" net="4" show="0" grparent="745865" state="1" pen="0,0,0" brush="255,255,255"/>
          </graphics>
        </attribute>
        <graphics count="1">
          <graphic x="400.00" y="420.00" id="745865" net="4" show="1" w="20.00" h="20.00" state="1" pen="0,0,0" brush="255,255,255"/>
        </graphics>
      </node>
      <node id="745903" net="1" logic="1">
        <attribute name="Name" id="745904" net="1">
          <![CDATA[ATP]]>
          <graphics count="18">
            <graphic xoff="30.00" yoff="14.00" x="1570.00" y="634.00" id="745905" net="1" show="1" grparent="745913" state="1" pen="0,0,0" brush="255,255,255"/>
            <graphic xoff="-23.00" yoff="-10.00" x="297.00" y="450.00" id="760653" net="4" show="1" grparent="760652" state="1" pen="0,0,0" brush="255,255,255"/>
            <graphic xoff="25.00" yoff="20.00" x="1145.00" y="540.00" id="808283" net="13" show="1" grparent="808282" state="1" pen="0,0,0" brush="255,255,255"/>
            <graphic xoff="33.00" yoff="8.00" x="1573.00" y="608.00" id="755914" net="1" show="1" grparent="755922" state="1" pen="0,0,0" brush="255,255,255"/>
            <graphic xoff="25.00" yoff="20.00" x="305.00" y="1340.00" id="761274" net="9" show="1" grparent="761273" state="1" pen="0,0,0" brush="255,255,255"/>
            <graphic xoff="-26.00" yoff="-2.00" x="894.00" y="578.00" id="808363" net="13" show="1" grparent="808362" state="1" pen="0,0,0" brush="255,255,255"/>
            <graphic xoff="23.00" yoff="17.00" x="1563.00" y="657.00" id="759164" net="1" show="1" grparent="759172" state="1" pen="0,0,0" brush="255,255,255"/>
            <graphic xoff="31.00" yoff="6.00" x="1411.00" y="1366.00" id="760812" net="8" show="1" grparent="760811" state="1" pen="0,0,0" brush="255,255,255"/>
            <graphic xoff="-17.00" yoff="16.00" x="803.00" y="736.00" id="808331" net="13" show="1" grparent="808330" state="1" pen="0,0,0" brush="255,255,255"/>
            <graphic xoff="25.00" yoff="20.00" x="1685.00" y="1320.00" id="776075" net="1" show="1" grparent="776083" state="1" pen="0,0,0" brush="255,255,255"/>
            <graphic xoff="-3.00" yoff="17.00" x="1817.00" y="997.00" id="770641" net="1" show="1" grparent="770649" state="1" pen="0,0,0" brush="255,255,255"/>
            <graphic xoff="-2.00" yoff="25.00" x="878.00" y="1725.00" id="800853" net="10" show="1" grparent="800852" state="1" pen="0,0,0" brush="255,255,255"/>
            <graphic xoff="30.00" yoff="-2.00" x="1870.00" y="998.00" id="770507" net="1" show="1" grparent="770515" state="1" pen="0,0,0" brush="255,255,255"/>
            <graphic xoff="2.00" yoff="20.00" x="742.00" y="1380.00" id="800837" net="10" show="1" grparent="800836" state="1" pen="0,0,0" brush="255,255,255"/>
            <graphic xoff="27.00" yoff="3.00" x="1867.00" y="1023.00" id="771069" net="1" show="1" grparent="771077" state="1" pen="0,0,0" brush="255,255,255"/>
            <graphic xoff="5.00" yoff="20.00" x="1285.00" y="1380.00" id="800901" net="10" show="1" grparent="800900" state="1" pen="0,0,0" brush="255,255,255"/>
            <graphic xoff="29.00" yoff="5.00" x="1849.00" y="1045.00" id="770896" net="1" show="1" grparent="770904" state="1" pen="0,0,0" brush="255,255,255"/>
            <graphic xoff="2.00" yoff="-21.00" x="1202.00" y="1559.00" id="800893" net="10" show="1" grparent="800892" state="1" pen="0,0,0" brush="255,255,255"/>
          </graphics>
        </attribute>
        <attribute name="ID" id="745906" net="1">
          <![CDATA[57]]>
          <graphics count="18">
            <graphic xoff="33.00" yoff="25.00" x="1573.00" y="645.00" id="745907" net="1" show="1" grparent="745913" state="1" pen="0,0,0" brush="255,255,255"/>
            <graphic xoff="14.00" yoff="-21.00" x="334.00" y="439.00" id="760654" net="4" show="1" grparent="760652" state="1" pen="0,0,0" brush="255,255,255"/>
            <graphic xoff="29.00" yoff="-11.00" x="1149.00" y="509.00" id="808284" net="13" show="1" grparent="808282" state="1" pen="0,0,0" brush="255,255,255"/>
            <graphic xoff="32.00" yoff="20.00" x="1572.00" y="620.00" id="755916" net="1" show="1" grparent="755922" state="1" pen="0,0,0" brush="255,255,255"/>
            <graphic xoff="24.00" yoff="32.00" x="304.00" y="1352.00" id="761275" net="9" show="1" grparent="761273" state="1" pen="0,0,0" brush="255,255,255"/>
            <graphic xoff="34.00" yoff="-4.00" x="954.00" y="576.00" id="808364" net="13" show="1" grparent="808362" state="1" pen="0,0,0" brush="255,255,255"/>
            <graphic xoff="3.00" yoff="21.00" x="1543.00" y="661.00" id="759166" net="1" show="1" grparent="759172" state="1" pen="0,0,0" brush="255,255,255"/>
            <graphic xoff="32.00" yoff="-11.00" x="1412.00" y="1349.00" id="760813" net="8" show="1" grparent="760811" state="1" pen="0,0,0" brush="255,255,255"/>
            <graphic xoff="25.00" yoff="20.00" x="845.00" y="740.00" id="808332" net="13" show="1" grparent="808330" state="1" pen="0,0,0" brush="255,255,255"/>
            <graphic xoff="33.00" yoff="30.00" x="1693.00" y="1330.00" id="776077" net="1" show="1" grparent="776083" state="1" pen="0,0,0" brush="255,255,255"/>
            <graphic xoff="25.00" yoff="20.00" x="1845.00" y="1000.00" id="770643" net="1" show="1" grparent="770649" state="1" pen="0,0,0" brush="255,255,255"/>
            <graphic xoff="-34.00" yoff="-4.00" x="846.00" y="1696.00" id="800854" net="10" show="1" grparent="800852" state="1" pen="0,0,0" brush="255,255,255"/>
            <graphic xoff="19.00" yoff="-25.00" x="1859.00" y="975.00" id="770509" net="1" show="1" grparent="770515" state="1" pen="0,0,0" brush="255,255,255"/>
            <graphic xoff="-30.00" yoff="1.00" x="710.00" y="1361.00" id="800838" net="10" show="1" grparent="800836" state="1" pen="0,0,0" brush="255,255,255"/>
            <graphic xoff="35.00" yoff="-13.00" x="1875.00" y="1007.00" id="771071" net="1" show="1" grparent="771077" state="1" pen="0,0,0" brush="255,255,255"/>
            <graphic xoff="34.00" yoff="-4.00" x="1314.00" y="1356.00" id="800902" net="10" show="1" grparent="800900" state="1" pen="0,0,0" brush="255,255,255"/>
            <graphic xoff="49.00" yoff="-5.00" x="1869.00" y="1035.00" id="770898" net="1" show="1" grparent="770904" state="1" pen="0,0,0" brush="255,255,255"/>
            <graphic xoff="-25.00" yoff="-1.00" x="1175.00" y="1579.00" id="800894" net="10" show="1" grparent="800892" state="1" pen="0,0,0" brush="255,255,255"/>
          </graphics>
        </attribute>
        <attribute name="Marking" id="745908" net="1">
          <![CDATA[3]]>
          <graphics count="18">
            <graphic x="1540.00" y="620.00" id="745909" net="1" show="1" grparent="745913" state="1" pen="0,0,0" brush="255,255,255"/>
            <graphic x="320.00" y="460.00" id="760655" net="4" show="1" grparent="760652" state="1" pen="0,0,0" brush="255,255,255"/>
            <graphic x="1120.00" y="520.00" id="808285" net="13" show="1" grparent="808282" state="1" pen="0,0,0" brush="255,255,255"/>
            <graphic x="1540.00" y="600.00" id="755918" net="1" show="1" grparent="755922" state="1" pen="0,0,0" brush="255,255,255"/>
            <graphic x="280.00" y="1320.00" id="761276" net="9" show="1" grparent="761273" state="1" pen="0,0,0" brush="255,255,255"/>
            <graphic x="920.00" y="580.00" id="808365" net="13" show="1" grparent="808362" state="1" pen="0,0,0" brush="255,255,255"/>
            <graphic x="1540.00" y="640.00" id="759168" net="1" show="1" grparent="759172" state="1" pen="0,0,0" brush="255,255,255"/>
            <graphic x="1380.00" y="1360.00" id="760814" net="8" show="1" grparent="760811" state="1" pen="0,0,0" brush="255,255,255"/>
            <graphic x="820.00" y="720.00" id="808333" net="13" show="1" grparent="808330" state="1" pen="0,0,0" brush="255,255,255"/>
            <graphic x="1660.00" y="1300.00" id="776079" net="1" show="1" grparent="776083" state="1" pen="0,0,0" brush="255,255,255"/>
            <graphic x="1820.00" y="980.00" id="770645" net="1" show="1" grparent="770649" state="1" pen="0,0,0" brush="255,255,255"/>
            <graphic x="880.00" y="1700.00" id="800855" net="10" show="1" grparent="800852" state="1" pen="0,0,0" brush="255,255,255"/>
            <graphic x="1840.00" y="1000.00" id="770511" net="1" show="1" grparent="770515" state="1" pen="0,0,0" brush="255,255,255"/>
            <graphic x="740.00" y="1360.00" id="800839" net="10" show="1" grparent="800836" state="1" pen="0,0,0" brush="255,255,255"/>
            <graphic x="1840.00" y="1020.00" id="771073" net="1" show="1" grparent="771077" state="1" pen="0,0,0" brush="255,255,255"/>
            <graphic x="1280.00" y="1360.00" id="800903" net="10" show="1" grparent="800900" state="1" pen="0,0,0" brush="255,255,255"/>
            <graphic x="1820.00" y="1040.00" id="770900" net="1" show="1" grparent="770904" state="1" pen="0,0,0" brush="255,255,255"/>
            <graphic x="1200.00" y="1580.00" id="800895" net="10" show="1" grparent="800892" state="1" pen="0,0,0" brush="255,255,255"/>
          </graphics>
        </attribute>
        <attribute name="Logic" id="745910" net="1">
          <![CDATA[1]]>
          <graphics count="0"/>
        </attribute>
        <attribute name="Comment" id="745911" net="1">
          <![CDATA[]]>
          <graphics count="18">
            <graphic yoff="40.00" x="1540.00" y="660.00" id="745912" net="1" show="0" grparent="745913" state="1" pen="0,0,0" brush="255,255,255"/>
            <graphic yoff="40.00" x="320.00" y="500.00" id="760656" net="4" show="0" grparent="760652" state="1" pen="0,0,0" brush="255,255,255"/>
            <graphic yoff="40.00" x="1120.00" y="560.00" id="808286" net="13" show="0" grparent="808282" state="1" pen="0,0,0" brush="255,255,255"/>
            <graphic yoff="40.00" x="1540.00" y="640.00" id="755921" net="1" show="0" grparent="755922" state="1" pen="0,0,0" brush="255,255,255"/>
            <graphic yoff="40.00" x="280.00" y="1360.00" id="761277" net="9" show="0" grparent="761273" state="1" pen="0,0,0" brush="255,255,255"/>
            <graphic yoff="40.00" x="920.00" y="620.00" id="808366" net="13" show="0" grparent="808362" state="1" pen="0,0,0" brush="255,255,255"/>
            <graphic xoff="400.00" yoff="-160.00" x="1940.00" y="480.00" id="759171" net="1" show="0" grparent="759172" state="1" pen="0,0,0" brush="255,255,255"/>
            <graphic yoff="40.00" x="1380.00" y="1400.00" id="760815" net="8" show="0" grparent="760811" state="1" pen="0,0,0" brush="255,255,255"/>
            <graphic yoff="40.00" x="820.00" y="760.00" id="808334" net="13" show="0" grparent="808330" state="1" pen="0,0,0" brush="255,255,255"/>
            <graphic yoff="40.00" x="1660.00" y="1340.00" id="776082" net="1" show="0" grparent="776083" state="1" pen="0,0,0" brush="255,255,255"/>
            <graphic yoff="40.00" x="1820.00" y="1020.00" id="770648" net="1" show="0" grparent="770649" state="1" pen="0,0,0" brush="255,255,255"/>
            <graphic yoff="40.00" x="880.00" y="1740.00" id="800856" net="10" show="0" grparent="800852" state="1" pen="0,0,0" brush="255,255,255"/>
            <graphic yoff="40.00" x="1840.00" y="1040.00" id="770514" net="1" show="0" grparent="770515" state="1" pen="0,0,0" brush="255,255,255"/>
            <graphic yoff="40.00" x="740.00" y="1400.00" id="800840" net="10" show="0" grparent="800836" state="1" pen="0,0,0" brush="255,255,255"/>
            <graphic yoff="40.00" x="1840.00" y="1060.00" id="771076" net="1" show="0" grparent="771077" state="1" pen="0,0,0" brush="255,255,255"/>
            <graphic yoff="40.00" x="1280.00" y="1400.00" id="800904" net="10" show="0" grparent="800900" state="1" pen="0,0,0" brush="255,255,255"/>
            <graphic yoff="40.00" x="1820.00" y="1080.00" id="770903" net="1" show="0" grparent="770904" state="1" pen="0,0,0" brush="255,255,255"/>
            <graphic yoff="40.00" x="1200.00" y="1620.00" id="800896" net="10" show="0" grparent="800892" state="1" pen="0,0,0" brush="255,255,255"/>
          </graphics>
        </attribute>
        <graphics count="18">
          <graphic x="1540.00" y="620.00" id="745913" net="1" show="1" w="20.00" h="20.00" state="4" pen="0,0,0" brush="255,128,64"/>
          <graphic x="320.00" y="460.00" id="760652" net="4" show="1" w="20.00" h="20.00" state="8" pen="0,0,0" brush="255,128,64"/>
          <graphic x="1120.00" y="520.00" id="808282" net="13" show="1" w="20.00" h="20.00" state="8" pen="0,0,0" brush="255,128,64"/>
          <graphic x="1540.00" y="600.00" id="755922" net="1" show="1" w="20.00" h="20.00" state="4" pen="0,0,0" brush="255,128,64"/>
          <graphic x="280.00" y="1320.00" id="761273" net="9" show="1" w="20.00" h="20.00" state="8" pen="0,0,0" brush="255,128,64"/>
          <graphic x="920.00" y="580.00" id="808362" net="13" show="1" w="20.00" h="20.00" state="8" pen="0,0,0" brush="255,128,64"/>
          <graphic x="1540.00" y="640.00" id="759172" net="1" show="1" w="20.00" h="20.00" state="4" pen="0,0,0" brush="255,128,64"/>
          <graphic x="1380.00" y="1360.00" id="760811" net="8" show="1" w="20.00" h="20.00" state="8" pen="0,0,0" brush="255,128,64"/>
          <graphic x="820.00" y="720.00" id="808330" net="13" show="1" w="20.00" h="20.00" state="8" pen="0,0,0" brush="255,128,64"/>
          <graphic x="1660.00" y="1300.00" id="776083" net="1" show="1" w="20.00" h="20.00" state="1" pen="0,0,0" brush="255,128,64"/>
          <graphic x="1820.00" y="980.00" id="770649" net="1" show="1" w="20.00" h="20.00" state="4" pen="0,0,0" brush="255,128,64"/>
          <graphic x="880.00" y="1700.00" id="800852" net="10" show="1" w="20.00" h="20.00" state="8" pen="0,0,0" brush="255,128,64"/>
          <graphic x="1840.00" y="1000.00" id="770515" net="1" show="1" w="20.00" h="20.00" state="4" pen="0,0,0" brush="255,128,64"/>
          <graphic x="740.00" y="1360.00" id="800836" net="10" show="1" w="20.00" h="20.00" state="8" pen="0,0,0" brush="255,128,64"/>
          <graphic x="1840.00" y="1020.00" id="771077" net="1" show="1" w="20.00" h="20.00" state="4" pen="0,0,0" brush="255,128,64"/>
          <graphic x="1280.00" y="1360.00" id="800900" net="10" show="1" w="20.00" h="20.00" state="8" pen="0,0,0" brush="255,128,64"/>
          <graphic x="1820.00" y="1040.00" id="770904" net="1" show="1" w="20.00" h="20.00" state="4" pen="0,0,0" brush="255,128,64"/>
          <graphic x="1200.00" y="1580.00" id="800892" net="10" show="1" w="20.00" h="20.00" state="8" pen="0,0,0" brush="255,128,64"/>
        </graphics>
      </node>
      <node id="745914" net="1" logic="1">
        <attribute name="Name" id="745915" net="1">
          <![CDATA[ADP]]>
          <graphics count="19">
            <graphic xoff="30.00" yoff="8.00" x="1570.00" y="588.00" id="745916" net="1" show="1" grparent="745924" state="1" pen="0,0,0" brush="255,255,255"/>
            <graphic xoff="-23.00" yoff="-8.00" x="277.00" y="472.00" id="760661" net="4" show="1" grparent="760660" state="1" pen="0,0,0" brush="255,255,255"/>
            <graphic xoff="25.00" yoff="20.00" x="1065.00" y="540.00" id="808291" net="13" show="1" grparent="808290" state="1" pen="0,0,0" brush="255,255,255"/>
            <graphic xoff="28.00" yoff="-3.00" x="1568.00" y="557.00" id="755925" net="1" show="1" grparent="755933" state="1" pen="0,0,0" brush="255,255,255"/>
            <graphic xoff="25.00" yoff="20.00" x="345.00" y="1340.00" id="761282" net="9" show="1" grparent="761281" state="1" pen="0,0,0" brush="255,255,255"/>
            <graphic xoff="-24.00" yoff="5.00" x="816.00" y="605.00" id="808371" net="13" show="1" grparent="808370" state="1" pen="0,0,0" brush="255,255,255"/>
            <graphic xoff="25.00" yoff="-8.00" x="1565.00" y="532.00" id="759175" net="1" show="1" grparent="759183" state="1" pen="0,0,0" brush="255,255,255"/>
            <graphic xoff="21.00" yoff="13.00" x="1401.00" y="1433.00" id="760820" net="8" show="1" grparent="760918" state="1" pen="0,0,0" brush="255,255,255"/>
            <graphic xoff="20.00" yoff="13.00" x="1400.00" y="1433.00" id="760919" net="8" show="1" grparent="760918" state="1" pen="0,0,0" brush="255,255,255"/>
            <graphic xoff="1.00" yoff="15.00" x="741.00" y="755.00" id="808355" net="13" show="1" grparent="808354" state="1" pen="0,0,0" brush="255,255,255"/>
            <graphic xoff="25.00" yoff="20.00" x="1765.00" y="1320.00" id="776058" net="1" show="1" grparent="776066" state="1" pen="0,0,0" brush="255,255,255"/>
            <graphic xoff="23.00" yoff="13.00" x="1803.00" y="1133.00" id="770885" net="1" show="1" grparent="770893" state="1" pen="0,0,0" brush="255,255,255"/>
            <graphic xoff="3.00" yoff="-20.00" x="1143.00" y="1560.00" id="800885" net="10" show="1" grparent="800884" state="1" pen="0,0,0" brush="255,255,255"/>
            <graphic xoff="23.00" yoff="9.00" x="1823.00" y="1109.00" id="771091" net="1" show="1" grparent="771099" state="1" pen="0,0,0" brush="255,255,255"/>
            <graphic xoff="7.00" yoff="23.00" x="1307.00" y="1303.00" id="800909" net="10" show="1" grparent="800908" state="1" pen="0,0,0" brush="255,255,255"/>
            <graphic xoff="25.00" yoff="3.00" x="1845.00" y="1083.00" id="770496" net="1" show="1" grparent="770504" state="1" pen="0,0,0" brush="255,255,255"/>
            <graphic xoff="2.00" yoff="20.00" x="742.00" y="1480.00" id="800845" net="10" show="1" grparent="800844" state="1" pen="0,0,0" brush="255,255,255"/>
            <graphic xoff="24.00" yoff="3.00" x="1844.00" y="1063.00" id="770652" net="1" show="1" grparent="770660" state="1" pen="0,0,0" brush="255,255,255"/>
            <graphic yoff="21.00" x="780.00" y="1721.00" id="800861" net="10" show="1" grparent="800860" state="1" pen="0,0,0" brush="255,255,255"/>
          </graphics>
        </attribute>
        <attribute name="ID" id="745917" net="1">
          <![CDATA[58]]>
          <graphics count="19">
            <graphic xoff="31.00" yoff="18.00" x="1571.00" y="598.00" id="745918" net="1" show="1" grparent="745924" state="1" pen="0,0,0" brush="255,255,255"/>
            <graphic xoff="-15.00" yoff="19.00" x="285.00" y="499.00" id="760662" net="4" show="1" grparent="760660" state="1" pen="0,0,0" brush="255,255,255"/>
            <graphic xoff="26.00" yoff="-17.00" x="1066.00" y="503.00" id="808292" net="13" show="1" grparent="808290" state="1" pen="0,0,0" brush="255,255,255"/>
            <graphic xoff="31.00" yoff="11.00" x="1571.00" y="571.00" id="755927" net="1" show="1" grparent="755933" state="1" pen="0,0,0" brush="255,255,255"/>
            <graphic xoff="26.00" yoff="28.00" x="346.00" y="1348.00" id="761283" net="9" show="1" grparent="761281" state="1" pen="0,0,0" brush="255,255,255"/>
            <graphic xoff="-17.00" yoff="-21.00" x="823.00" y="579.00" id="808372" net="13" show="1" grparent="808370" state="1" pen="0,0,0" brush="255,255,255"/>
            <graphic xoff="29.00" yoff="3.00" x="1569.00" y="543.00" id="759177" net="1" show="1" grparent="759183" state="1" pen="0,0,0" brush="255,255,255"/>
            <graphic xoff="32.00" yoff="-9.00" x="1412.00" y="1411.00" id="760821" net="8" show="1" grparent="760918" state="1" pen="0,0,0" brush="255,255,255"/>
            <graphic xoff="31.00" yoff="-9.00" x="1411.00" y="1411.00" id="760920" net="8" show="1" grparent="760918" state="1" pen="0,0,0" brush="255,255,255"/>
            <graphic xoff="25.00" yoff="20.00" x="765.00" y="760.00" id="808356" net="13" show="1" grparent="808354" state="1" pen="0,0,0" brush="255,255,255"/>
            <graphic xoff="27.00" yoff="27.00" x="1767.00" y="1327.00" id="776060" net="1" show="1" grparent="776066" state="1" pen="0,0,0" brush="255,255,255"/>
            <graphic xoff="44.00" yoff="23.00" x="1824.00" y="1143.00" id="770887" net="1" show="1" grparent="770893" state="1" pen="0,0,0" brush="255,255,255"/>
            <graphic xoff="-21.00" yoff="1.00" x="1119.00" y="1581.00" id="800886" net="10" show="1" grparent="800884" state="1" pen="0,0,0" brush="255,255,255"/>
            <graphic xoff="45.00" yoff="17.00" x="1845.00" y="1117.00" id="771093" net="1" show="1" grparent="771099" state="1" pen="0,0,0" brush="255,255,255"/>
            <graphic xoff="3.00" yoff="-28.00" x="1303.00" y="1252.00" id="800910" net="10" show="1" grparent="800908" state="1" pen="0,0,0" brush="255,255,255"/>
            <graphic xoff="47.00" yoff="4.00" x="1867.00" y="1084.00" id="770498" net="1" show="1" grparent="770504" state="1" pen="0,0,0" brush="255,255,255"/>
            <graphic xoff="-35.00" x="705.00" y="1460.00" id="800846" net="10" show="1" grparent="800844" state="1" pen="0,0,0" brush="255,255,255"/>
            <graphic xoff="45.00" yoff="3.00" x="1865.00" y="1063.00" id="770654" net="1" show="1" grparent="770660" state="1" pen="0,0,0" brush="255,255,255"/>
            <graphic xoff="-38.00" yoff="-1.00" x="742.00" y="1699.00" id="800862" net="10" show="1" grparent="800860" state="1" pen="0,0,0" brush="255,255,255"/>
          </graphics>
        </attribute>
        <attribute name="Marking" id="745919" net="1">
          <![CDATA[3]]>
          <graphics count="19">
            <graphic x="1540.00" y="580.00" id="745920" net="1" show="1" grparent="745924" state="1" pen="0,0,0" brush="255,255,255"/>
            <graphic x="300.00" y="480.00" id="760663" net="4" show="1" grparent="760660" state="1" pen="0,0,0" brush="255,255,255"/>
            <graphic x="1040.00" y="520.00" id="808293" net="13" show="1" grparent="808290" state="1" pen="0,0,0" brush="255,255,255"/>
            <graphic x="1540.00" y="560.00" id="755929" net="1" show="1" grparent="755933" state="1" pen="0,0,0" brush="255,255,255"/>
            <graphic x="320.00" y="1320.00" id="761284" net="9" show="1" grparent="761281" state="1" pen="0,0,0" brush="255,255,255"/>
            <graphic x="840.00" y="600.00" id="808373" net="13" show="1" grparent="808370" state="1" pen="0,0,0" brush="255,255,255"/>
            <graphic x="1540.00" y="540.00" id="759179" net="1" show="1" grparent="759183" state="1" pen="0,0,0" brush="255,255,255"/>
            <graphic x="1380.00" y="1420.00" id="760822" net="8" show="1" grparent="760918" state="1" pen="0,0,0" brush="255,255,255"/>
            <graphic x="1380.00" y="1420.00" id="760921" net="8" show="1" grparent="760918" state="1" pen="0,0,0" brush="255,255,255"/>
            <graphic x="740.00" y="740.00" id="808357" net="13" show="1" grparent="808354" state="1" pen="0,0,0" brush="255,255,255"/>
            <graphic x="1740.00" y="1300.00" id="776062" net="1" show="1" grparent="776066" state="1" pen="0,0,0" brush="255,255,255"/>
            <graphic x="1780.00" y="1120.00" id="770889" net="1" show="1" grparent="770893" state="1" pen="0,0,0" brush="255,255,255"/>
            <graphic x="1140.00" y="1580.00" id="800887" net="10" show="1" grparent="800884" state="1" pen="0,0,0" brush="255,255,255"/>
            <graphic x="1800.00" y="1100.00" id="771095" net="1" show="1" grparent="771099" state="1" pen="0,0,0" brush="255,255,255"/>
            <graphic x="1300.00" y="1280.00" id="800911" net="10" show="1" grparent="800908" state="1" pen="0,0,0" brush="255,255,255"/>
            <graphic x="1820.00" y="1080.00" id="770500" net="1" show="1" grparent="770504" state="1" pen="0,0,0" brush="255,255,255"/>
            <graphic x="740.00" y="1460.00" id="800847" net="10" show="1" grparent="800844" state="1" pen="0,0,0" brush="255,255,255"/>
            <graphic x="1820.00" y="1060.00" id="770656" net="1" show="1" grparent="770660" state="1" pen="0,0,0" brush="255,255,255"/>
            <graphic x="780.00" y="1700.00" id="800863" net="10" show="1" grparent="800860" state="1" pen="0,0,0" brush="255,255,255"/>
          </graphics>
        </attribute>
        <attribute name="Logic" id="745921" net="1">
          <![CDATA[1]]>
          <graphics count="0"/>
        </attribute>
        <attribute name="Comment" id="745922" net="1">
          <![CDATA[]]>
          <graphics count="19">
            <graphic yoff="40.00" x="1540.00" y="620.00" id="745923" net="1" show="0" grparent="745924" state="1" pen="0,0,0" brush="255,255,255"/>
            <graphic yoff="40.00" x="300.00" y="520.00" id="760664" net="4" show="0" grparent="760660" state="1" pen="0,0,0" brush="255,255,255"/>
            <graphic yoff="40.00" x="1040.00" y="560.00" id="808294" net="13" show="0" grparent="808290" state="1" pen="0,0,0" brush="255,255,255"/>
            <graphic yoff="40.00" x="1540.00" y="600.00" id="755932" net="1" show="0" grparent="755933" state="1" pen="0,0,0" brush="255,255,255"/>
            <graphic yoff="40.00" x="320.00" y="1360.00" id="761285" net="9" show="0" grparent="761281" state="1" pen="0,0,0" brush="255,255,255"/>
            <graphic yoff="40.00" x="840.00" y="640.00" id="808374" net="13" show="0" grparent="808370" state="1" pen="0,0,0" brush="255,255,255"/>
            <graphic yoff="40.00" x="1540.00" y="580.00" id="759182" net="1" show="0" grparent="759183" state="1" pen="0,0,0" brush="255,255,255"/>
            <graphic yoff="40.00" x="1380.00" y="1460.00" id="760823" net="8" show="0" grparent="760918" state="1" pen="0,0,0" brush="255,255,255"/>
            <graphic yoff="40.00" x="1380.00" y="1460.00" id="760922" net="8" show="0" grparent="760918" state="1" pen="0,0,0" brush="255,255,255"/>
            <graphic yoff="40.00" x="740.00" y="780.00" id="808358" net="13" show="0" grparent="808354" state="1" pen="0,0,0" brush="255,255,255"/>
            <graphic yoff="40.00" x="1740.00" y="1340.00" id="776065" net="1" show="0" grparent="776066" state="1" pen="0,0,0" brush="255,255,255"/>
            <graphic yoff="40.00" x="1780.00" y="1160.00" id="770892" net="1" show="0" grparent="770893" state="1" pen="0,0,0" brush="255,255,255"/>
            <graphic yoff="40.00" x="1140.00" y="1620.00" id="800888" net="10" show="0" grparent="800884" state="1" pen="0,0,0" brush="255,255,255"/>
            <graphic yoff="40.00" x="1800.00" y="1140.00" id="771098" net="1" show="0" grparent="771099" state="1" pen="0,0,0" brush="255,255,255"/>
            <graphic yoff="40.00" x="1300.00" y="1320.00" id="800912" net="10" show="0" grparent="800908" state="1" pen="0,0,0" brush="255,255,255"/>
            <graphic yoff="40.00" x="1820.00" y="1120.00" id="770503" net="1" show="0" grparent="770504" state="1" pen="0,0,0" brush="255,255,255"/>
            <graphic yoff="40.00" x="740.00" y="1500.00" id="800848" net="10" show="0" grparent="800844" state="1" pen="0,0,0" brush="255,255,255"/>
            <graphic yoff="40.00" x="1820.00" y="1100.00" id="770659" net="1" show="0" grparent="770660" state="1" pen="0,0,0" brush="255,255,255"/>
            <graphic yoff="40.00" x="780.00" y="1740.00" id="800864" net="10" show="0" grparent="800860" state="1" pen="0,0,0" brush="255,255,255"/>
          </graphics>
        </attribute>
        <graphics count="18">
          <graphic x="1540.00" y="580.00" id="745924" net="1" show="1" w="20.00" h="20.00" state="4" pen="0,0,0" brush="255,255,0"/>
          <graphic x="300.00" y="480.00" id="760660" net="4" show="1" w="20.00" h="20.00" state="8" pen="0,0,0" brush="255,255,0"/>
          <graphic x="1040.00" y="520.00" id="808290" net="13" show="1" w="20.00" h="20.00" state="8" pen="0,0,0" brush="255,255,0"/>
          <graphic x="1540.00" y="560.00" id="755933" net="1" show="1" w="20.00" h="20.00" state="4" pen="0,0,0" brush="255,255,0"/>
          <graphic x="320.00" y="1320.00" id="761281" net="9" show="1" w="20.00" h="20.00" state="8" pen="0,0,0" brush="255,255,0"/>
          <graphic x="840.00" y="600.00" id="808370" net="13" show="1" w="20.00" h="20.00" state="8" pen="0,0,0" brush="255,255,0"/>
          <graphic x="1540.00" y="540.00" id="759183" net="1" show="1" w="20.00" h="20.00" state="4" pen="0,0,0" brush="255,255,0"/>
          <graphic x="1380.00" y="1420.00" id="760918" net="8" show="1" w="20.00" h="20.00" state="8" pen="0,0,0" brush="255,255,0"/>
          <graphic x="740.00" y="740.00" id="808354" net="13" show="1" w="20.00" h="20.00" state="8" pen="0,0,0" brush="255,255,0"/>
          <graphic x="1740.00" y="1300.00" id="776066" net="1" show="1" w="20.00" h="20.00" state="1" pen="0,0,0" brush="255,255,0"/>
          <graphic x="1780.00" y="1120.00" id="770893" net="1" show="1" w="20.00" h="20.00" state="4" pen="0,0,0" brush="255,255,0"/>
          <graphic x="1140.00" y="1580.00" id="800884" net="10" show="1" w="20.00" h="20.00" state="8" pen="0,0,0" brush="255,255,0"/>
          <graphic x="1800.00" y="1100.00" id="771099" net="1" show="1" w="20.00" h="20.00" state="4" pen="0,0,0" brush="255,255,0"/>
          <graphic x="1300.00" y="1280.00" id="800908" net="10" show="1" w="20.00" h="20.00" state="8" pen="0,0,0" brush="255,255,0"/>
          <graphic x="1820.00" y="1080.00" id="770504" net="1" show="1" w="20.00" h="20.00" state="4" pen="0,0,0" brush="255,255,0"/>
          <graphic x="740.00" y="1460.00" id="800844" net="10" show="1" w="20.00" h="20.00" state="8" pen="0,0,0" brush="255,255,0"/>
          <graphic x="1820.00" y="1060.00" id="770660" net="1" show="1" w="20.00" h="20.00" state="4" pen="0,0,0" brush="255,255,0"/>
          <graphic x="780.00" y="1700.00" id="800860" net="10" show="1" w="20.00" h="20.00" state="8" pen="0,0,0" brush="255,255,0"/>
        </graphics>
      </node>
      <node id="746001" net="1">
        <attribute name="Name" id="746002" net="1">
          <![CDATA[]]>
          <graphics count="3">
            <graphic xoff="25.00" yoff="20.00" x="1365.00" y="600.00" id="746003" net="1" show="1" grparent="746011" state="1" pen="0,0,0" brush="255,255,255"/>
            <graphic xoff="25.00" yoff="20.00" x="845.00" y="520.00" id="760669" net="4" show="1" grparent="760668" state="1" pen="0,0,0" brush="255,255,255"/>
            <graphic xoff="25.00" yoff="20.00" x="1185.00" y="620.00" id="808299" net="13" show="1" grparent="808298" state="1" pen="0,0,0" brush="255,255,255"/>
          </graphics>
        </attribute>
        <attribute name="ID" id="746004" net="1">
          <![CDATA[59]]>
          <graphics count="3">
            <graphic xoff="25.00" yoff="15.00" x="1365.00" y="595.00" id="746005" net="1" show="1" grparent="746011" state="1" pen="0,0,0" brush="255,255,255"/>
            <graphic xoff="30.00" x="850.00" y="500.00" id="760670" net="4" show="1" grparent="760668" state="1" pen="0,0,0" brush="255,255,255"/>
            <graphic xoff="25.00" yoff="20.00" x="1185.00" y="620.00" id="808300" net="13" show="1" grparent="808298" state="1" pen="0,0,0" brush="255,255,255"/>
          </graphics>
        </attribute>
        <attribute name="Marking" id="746006" net="1">
          <![CDATA[0]]>
          <graphics count="3">
            <graphic x="1340.00" y="580.00" id="746007" net="1" show="1" grparent="746011" state="1" pen="0,0,0" brush="255,255,255"/>
            <graphic x="820.00" y="500.00" id="760671" net="4" show="1" grparent="760668" state="1" pen="0,0,0" brush="255,255,255"/>
            <graphic x="1160.00" y="600.00" id="808301" net="13" show="1" grparent="808298" state="1" pen="0,0,0" brush="255,255,255"/>
          </graphics>
        </attribute>
        <attribute name="Logic" id="746008" net="1">
          <![CDATA[0]]>
          <graphics count="0"/>
        </attribute>
        <attribute name="Comment" id="746009" net="1">
          <![CDATA[]]>
          <graphics count="3">
            <graphic yoff="40.00" x="1340.00" y="620.00" id="746010" net="1" show="0" grparent="746011" state="1" pen="0,0,0" brush="255,255,255"/>
            <graphic yoff="40.00" x="820.00" y="540.00" id="760672" net="4" show="0" grparent="760668" state="1" pen="0,0,0" brush="255,255,255"/>
            <graphic yoff="40.00" x="1160.00" y="640.00" id="808302" net="13" show="0" grparent="808298" state="1" pen="0,0,0" brush="255,255,255"/>
          </graphics>
        </attribute>
        <graphics count="3">
          <graphic x="1340.00" y="580.00" id="746011" net="1" show="1" w="20.00" h="20.00" state="4" pen="0,0,0" brush="255,255,255"/>
          <graphic x="820.00" y="500.00" id="760668" net="4" show="1" w="20.00" h="20.00" state="8" pen="0,0,0" brush="255,128,192"/>
          <graphic x="1160.00" y="600.00" id="808298" net="13" show="1" w="20.00" h="20.00" state="8" pen="0,0,0" brush="255,128,192"/>
        </graphics>
      </node>
      <node id="751156" net="7">
        <attribute name="Name" id="751157" net="7">
          <![CDATA[pkb_act]]>
          <graphics count="1">
            <graphic xoff="2.00" yoff="26.00" x="861.00" y="829.00" id="751158" net="7" show="1" grparent="751166" state="1" pen="0,0,0" brush="255,255,255"/>
          </graphics>
        </attribute>
        <attribute name="ID" id="751159" net="7">
          <![CDATA[60]]>
          <graphics count="1">
            <graphic xoff="25.00" yoff="20.00" x="884.00" y="823.00" id="751160" net="7" show="1" grparent="751166" state="1" pen="0,0,0" brush="255,255,255"/>
          </graphics>
        </attribute>
        <attribute name="Marking" id="751161" net="7">
          <![CDATA[0]]>
          <graphics count="1">
            <graphic x="859.00" y="803.00" id="751162" net="7" show="1" grparent="751166" state="1" pen="0,0,0" brush="255,255,255"/>
          </graphics>
        </attribute>
        <attribute name="Logic" id="751163" net="1">
          <![CDATA[0]]>
          <graphics count="0"/>
        </attribute>
        <attribute name="Comment" id="751164" net="7">
          <![CDATA[]]>
          <graphics count="1">
            <graphic yoff="40.00" x="859.00" y="843.00" id="751165" net="7" show="0" grparent="751166" state="1" pen="0,0,0" brush="255,255,255"/>
          </graphics>
        </attribute>
        <graphics count="1">
          <graphic x="859.00" y="803.00" id="751166" net="7" show="1" w="20.00" h="20.00" state="1" pen="0,0,0" brush="255,255,255"/>
        </graphics>
      </node>
      <node id="755151" net="9">
        <attribute name="Name" id="755152" net="9">
          <![CDATA[]]>
          <graphics count="1">
            <graphic xoff="25.00" yoff="20.00" x="425.00" y="920.00" id="755153" net="9" show="1" grparent="755161" state="1" pen="0,0,0" brush="255,255,255"/>
          </graphics>
        </attribute>
        <attribute name="ID" id="755154" net="9">
          <![CDATA[61]]>
          <graphics count="1">
            <graphic xoff="25.00" yoff="20.00" x="425.00" y="920.00" id="755155" net="9" show="1" grparent="755161" state="1" pen="0,0,0" brush="255,255,255"/>
          </graphics>
        </attribute>
        <attribute name="Marking" id="755156" net="9">
          <![CDATA[2]]>
          <graphics count="1">
            <graphic x="400.00" y="900.00" id="755157" net="9" show="1" grparent="755161" state="1" pen="0,0,0" brush="255,255,255"/>
          </graphics>
        </attribute>
        <attribute name="Logic" id="755158" net="1">
          <![CDATA[0]]>
          <graphics count="0"/>
        </attribute>
        <attribute name="Comment" id="755159" net="9">
          <![CDATA[]]>
          <graphics count="1">
            <graphic yoff="40.00" x="400.00" y="940.00" id="755160" net="9" show="0" grparent="755161" state="1" pen="0,0,0" brush="255,255,255"/>
          </graphics>
        </attribute>
        <graphics count="1">
          <graphic x="400.00" y="900.00" id="755161" net="9" show="1" w="20.00" h="20.00" state="1" pen="0,0,0" brush="255,255,255"/>
        </graphics>
      </node>
      <node id="755162" net="9">
        <attribute name="Name" id="755163" net="9">
          <![CDATA[EPOR]]>
          <graphics count="1">
            <graphic xoff="-24.00" yoff="-19.00" x="396.00" y="981.00" id="755164" net="9" show="1" grparent="755172" state="1" pen="0,0,0" brush="255,255,255"/>
          </graphics>
        </attribute>
        <attribute name="ID" id="755165" net="9">
          <![CDATA[62]]>
          <graphics count="1">
            <graphic xoff="25.00" yoff="20.00" x="445.00" y="1020.00" id="755166" net="9" show="1" grparent="755172" state="1" pen="0,0,0" brush="255,255,255"/>
          </graphics>
        </attribute>
        <attribute name="Marking" id="755167" net="9">
          <![CDATA[0]]>
          <graphics count="1">
            <graphic x="420.00" y="1000.00" id="755168" net="9" show="1" grparent="755172" state="1" pen="0,0,0" brush="255,255,255"/>
          </graphics>
        </attribute>
        <attribute name="Logic" id="755169" net="1">
          <![CDATA[0]]>
          <graphics count="0"/>
        </attribute>
        <attribute name="Comment" id="755170" net="9">
          <![CDATA[]]>
          <graphics count="1">
            <graphic yoff="40.00" x="420.00" y="1040.00" id="755171" net="9" show="0" grparent="755172" state="1" pen="0,0,0" brush="255,255,255"/>
          </graphics>
        </attribute>
        <graphics count="1">
          <graphic x="420.00" y="1000.00" id="755172" net="9" show="1" w="20.00" h="20.00" state="1" pen="0,0,0" brush="255,255,255"/>
        </graphics>
      </node>
      <node id="755209" net="9">
        <attribute name="Name" id="755210" net="9">
          <![CDATA[]]>
          <graphics count="1">
            <graphic xoff="25.00" yoff="20.00" x="405.00" y="1060.00" id="755211" net="9" show="1" grparent="755219" state="1" pen="0,0,0" brush="255,255,255"/>
          </graphics>
        </attribute>
        <attribute name="ID" id="755212" net="9">
          <![CDATA[63]]>
          <graphics count="1">
            <graphic xoff="25.00" yoff="20.00" x="405.00" y="1060.00" id="755213" net="9" show="1" grparent="755219" state="1" pen="0,0,0" brush="255,255,255"/>
          </graphics>
        </attribute>
        <attribute name="Marking" id="755214" net="9">
          <![CDATA[1]]>
          <graphics count="1">
            <graphic x="380.00" y="1040.00" id="755215" net="9" show="1" grparent="755219" state="1" pen="0,0,0" brush="255,255,255"/>
          </graphics>
        </attribute>
        <attribute name="Logic" id="755216" net="1">
          <![CDATA[0]]>
          <graphics count="0"/>
        </attribute>
        <attribute name="Comment" id="755217" net="9">
          <![CDATA[]]>
          <graphics count="1">
            <graphic yoff="40.00" x="380.00" y="1080.00" id="755218" net="9" show="0" grparent="755219" state="1" pen="0,0,0" brush="255,255,255"/>
          </graphics>
        </attribute>
        <graphics count="1">
          <graphic x="380.00" y="1040.00" id="755219" net="9" show="1" w="20.00" h="20.00" state="1" pen="0,0,0" brush="255,255,255"/>
        </graphics>
      </node>
      <node id="755220" net="9">
        <attribute name="Name" id="755221" net="9">
          <![CDATA[PLC_ACT]]>
          <graphics count="1">
            <graphic xoff="25.00" yoff="20.00" x="445.00" y="1120.00" id="755222" net="9" show="1" grparent="755230" state="1" pen="0,0,0" brush="255,255,255"/>
          </graphics>
        </attribute>
        <attribute name="ID" id="755223" net="9">
          <![CDATA[64]]>
          <graphics count="1">
            <graphic xoff="37.00" yoff="28.00" x="457.00" y="1128.00" id="755224" net="9" show="1" grparent="755230" state="1" pen="0,0,0" brush="255,255,255"/>
          </graphics>
        </attribute>
        <attribute name="Marking" id="755225" net="9">
          <![CDATA[0]]>
          <graphics count="1">
            <graphic x="420.00" y="1100.00" id="755226" net="9" show="1" grparent="755230" state="1" pen="0,0,0" brush="255,255,255"/>
          </graphics>
        </attribute>
        <attribute name="Logic" id="755227" net="1">
          <![CDATA[0]]>
          <graphics count="0"/>
        </attribute>
        <attribute name="Comment" id="755228" net="9">
          <![CDATA[]]>
          <graphics count="1">
            <graphic yoff="40.00" x="420.00" y="1140.00" id="755229" net="9" show="0" grparent="755230" state="1" pen="0,0,0" brush="255,255,255"/>
          </graphics>
        </attribute>
        <graphics count="1">
          <graphic x="420.00" y="1100.00" id="755230" net="9" show="1" w="20.00" h="20.00" state="1" pen="0,0,0" brush="255,255,255"/>
        </graphics>
      </node>
      <node id="755258" net="9">
        <attribute name="Name" id="755259" net="9">
          <![CDATA[stat5]]>
          <graphics count="1">
            <graphic xoff="25.00" yoff="20.00" x="525.00" y="1040.00" id="755260" net="9" show="1" grparent="755268" state="1" pen="0,0,0" brush="255,255,255"/>
          </graphics>
        </attribute>
        <attribute name="ID" id="755261" net="9">
          <![CDATA[65]]>
          <graphics count="1">
            <graphic xoff="29.00" yoff="35.00" x="529.00" y="1055.00" id="755262" net="9" show="1" grparent="755268" state="1" pen="0,0,0" brush="255,255,255"/>
          </graphics>
        </attribute>
        <attribute name="Marking" id="755263" net="9">
          <![CDATA[2]]>
          <graphics count="1">
            <graphic x="500.00" y="1020.00" id="755264" net="9" show="1" grparent="755268" state="1" pen="0,0,0" brush="255,255,255"/>
          </graphics>
        </attribute>
        <attribute name="Logic" id="755265" net="1">
          <![CDATA[0]]>
          <graphics count="0"/>
        </attribute>
        <attribute name="Comment" id="755266" net="9">
          <![CDATA[]]>
          <graphics count="1">
            <graphic yoff="40.00" x="500.00" y="1060.00" id="755267" net="9" show="0" grparent="755268" state="1" pen="0,0,0" brush="255,255,255"/>
          </graphics>
        </attribute>
        <graphics count="1">
          <graphic x="500.00" y="1020.00" id="755268" net="9" show="1" w="20.00" h="20.00" state="1" pen="0,0,0" brush="255,255,255"/>
        </graphics>
      </node>
      <node id="755269" net="9">
        <attribute name="Name" id="755270" net="9">
          <![CDATA[jak2]]>
          <graphics count="1">
            <graphic xoff="13.00" yoff="22.00" x="533.00" y="1002.00" id="755271" net="9" show="1" grparent="755279" state="1" pen="0,0,0" brush="255,255,255"/>
          </graphics>
        </attribute>
        <attribute name="ID" id="755272" net="9">
          <![CDATA[66]]>
          <graphics count="1">
            <graphic xoff="30.00" yoff="-2.00" x="550.00" y="978.00" id="755273" net="9" show="1" grparent="755279" state="1" pen="0,0,0" brush="255,255,255"/>
          </graphics>
        </attribute>
        <attribute name="Marking" id="755274" net="9">
          <![CDATA[0]]>
          <graphics count="1">
            <graphic x="520.00" y="980.00" id="755275" net="9" show="1" grparent="755279" state="1" pen="0,0,0" brush="255,255,255"/>
          </graphics>
        </attribute>
        <attribute name="Logic" id="755276" net="1">
          <![CDATA[0]]>
          <graphics count="0"/>
        </attribute>
        <attribute name="Comment" id="755277" net="9">
          <![CDATA[]]>
          <graphics count="1">
            <graphic yoff="40.00" x="520.00" y="1020.00" id="755278" net="9" show="0" grparent="755279" state="1" pen="0,0,0" brush="255,255,255"/>
          </graphics>
        </attribute>
        <graphics count="1">
          <graphic x="520.00" y="980.00" id="755279" net="9" show="1" w="20.00" h="20.00" state="1" pen="0,0,0" brush="255,255,255"/>
        </graphics>
      </node>
      <node id="755280" net="9">
        <attribute name="Name" id="755281" net="9">
          <![CDATA[jak]]>
          <graphics count="1">
            <graphic xoff="38.00" yoff="21.00" x="578.00" y="941.00" id="755282" net="9" show="1" grparent="755290" state="1" pen="0,0,0" brush="255,255,255"/>
          </graphics>
        </attribute>
        <attribute name="ID" id="755283" net="9">
          <![CDATA[67]]>
          <graphics count="1">
            <graphic xoff="41.00" x="581.00" y="920.00" id="755284" net="9" show="1" grparent="755290" state="1" pen="0,0,0" brush="255,255,255"/>
          </graphics>
        </attribute>
        <attribute name="Marking" id="755285" net="9">
          <![CDATA[1]]>
          <graphics count="1">
            <graphic x="540.00" y="920.00" id="755286" net="9" show="1" grparent="755290" state="1" pen="0,0,0" brush="255,255,255"/>
          </graphics>
        </attribute>
        <attribute name="Logic" id="755287" net="1">
          <![CDATA[0]]>
          <graphics count="0"/>
        </attribute>
        <attribute name="Comment" id="755288" net="9">
          <![CDATA[]]>
          <graphics count="1">
            <graphic yoff="40.00" x="540.00" y="960.00" id="755289" net="9" show="0" grparent="755290" state="1" pen="0,0,0" brush="255,255,255"/>
          </graphics>
        </attribute>
        <graphics count="1">
          <graphic x="540.00" y="920.00" id="755290" net="9" show="1" w="20.00" h="20.00" state="1" pen="0,0,0" brush="255,255,255"/>
        </graphics>
      </node>
      <node id="755393" net="9">
        <attribute name="Name" id="755394" net="9">
          <![CDATA[STATx2]]>
          <graphics count="1">
            <graphic xoff="-28.00" yoff="19.00" x="532.00" y="1099.00" id="755395" net="9" show="1" grparent="755403" state="1" pen="0,0,0" brush="255,255,255"/>
          </graphics>
        </attribute>
        <attribute name="ID" id="755396" net="9">
          <![CDATA[68]]>
          <graphics count="1">
            <graphic xoff="25.00" yoff="20.00" x="585.00" y="1100.00" id="755397" net="9" show="1" grparent="755403" state="1" pen="0,0,0" brush="255,255,255"/>
          </graphics>
        </attribute>
        <attribute name="Marking" id="755398" net="9">
          <![CDATA[0]]>
          <graphics count="1">
            <graphic x="560.00" y="1080.00" id="755399" net="9" show="1" grparent="755403" state="1" pen="0,0,0" brush="255,255,255"/>
          </graphics>
        </attribute>
        <attribute name="Logic" id="755400" net="1">
          <![CDATA[0]]>
          <graphics count="0"/>
        </attribute>
        <attribute name="Comment" id="755401" net="9">
          <![CDATA[]]>
          <graphics count="1">
            <graphic yoff="40.00" x="560.00" y="1120.00" id="755402" net="9" show="0" grparent="755403" state="1" pen="0,0,0" brush="255,255,255"/>
          </graphics>
        </attribute>
        <graphics count="1">
          <graphic x="560.00" y="1080.00" id="755403" net="9" show="1" w="20.00" h="20.00" state="1" pen="0,0,0" brush="255,255,255"/>
        </graphics>
      </node>
      <node id="755505" net="9">
        <attribute name="Name" id="755506" net="9">
          <![CDATA[shc2]]>
          <graphics count="1">
            <graphic xoff="11.00" yoff="23.00" x="291.00" y="983.00" id="755507" net="9" show="1" grparent="755515" state="1" pen="0,0,0" brush="255,255,255"/>
          </graphics>
        </attribute>
        <attribute name="ID" id="755508" net="9">
          <![CDATA[69]]>
          <graphics count="1">
            <graphic xoff="28.00" yoff="-1.00" x="308.00" y="959.00" id="755509" net="9" show="1" grparent="755515" state="1" pen="0,0,0" brush="255,255,255"/>
          </graphics>
        </attribute>
        <attribute name="Marking" id="755510" net="9">
          <![CDATA[1]]>
          <graphics count="1">
            <graphic x="280.00" y="960.00" id="755511" net="9" show="1" grparent="755515" state="1" pen="0,0,0" brush="255,255,255"/>
          </graphics>
        </attribute>
        <attribute name="Logic" id="755512" net="1">
          <![CDATA[0]]>
          <graphics count="0"/>
        </attribute>
        <attribute name="Comment" id="755513" net="9">
          <![CDATA[]]>
          <graphics count="1">
            <graphic yoff="40.00" x="280.00" y="1000.00" id="755514" net="9" show="0" grparent="755515" state="1" pen="0,0,0" brush="255,255,255"/>
          </graphics>
        </attribute>
        <graphics count="1">
          <graphic x="280.00" y="960.00" id="755515" net="9" show="1" w="20.00" h="20.00" state="1" pen="0,0,0" brush="255,255,255"/>
        </graphics>
      </node>
      <node id="755516" net="9">
        <attribute name="Name" id="755517" net="9">
          <![CDATA[]]>
          <graphics count="1">
            <graphic xoff="25.00" yoff="20.00" x="345.00" y="1060.00" id="755518" net="9" show="1" grparent="755526" state="1" pen="0,0,0" brush="255,255,255"/>
          </graphics>
        </attribute>
        <attribute name="ID" id="755519" net="9">
          <![CDATA[70]]>
          <graphics count="1">
            <graphic xoff="25.00" yoff="20.00" x="345.00" y="1060.00" id="755520" net="9" show="1" grparent="755526" state="1" pen="0,0,0" brush="255,255,255"/>
          </graphics>
        </attribute>
        <attribute name="Marking" id="755521" net="9">
          <![CDATA[0]]>
          <graphics count="1">
            <graphic x="320.00" y="1040.00" id="755522" net="9" show="1" grparent="755526" state="1" pen="0,0,0" brush="255,255,255"/>
          </graphics>
        </attribute>
        <attribute name="Logic" id="755523" net="1">
          <![CDATA[0]]>
          <graphics count="0"/>
        </attribute>
        <attribute name="Comment" id="755524" net="9">
          <![CDATA[]]>
          <graphics count="1">
            <graphic yoff="40.00" x="320.00" y="1080.00" id="755525" net="9" show="0" grparent="755526" state="1" pen="0,0,0" brush="255,255,255"/>
          </graphics>
        </attribute>
        <graphics count="1">
          <graphic x="320.00" y="1040.00" id="755526" net="9" show="1" w="20.00" h="20.00" state="1" pen="0,0,0" brush="255,255,255"/>
        </graphics>
      </node>
      <node id="755548" net="9">
        <attribute name="Name" id="755549" net="9">
          <![CDATA[SOS12]]>
          <graphics count="1">
            <graphic xoff="1.00" yoff="-23.00" x="261.00" y="1057.00" id="755550" net="9" show="1" grparent="755558" state="1" pen="0,0,0" brush="255,255,255"/>
          </graphics>
        </attribute>
        <attribute name="ID" id="755551" net="9">
          <![CDATA[71]]>
          <graphics count="1">
            <graphic xoff="25.00" yoff="20.00" x="285.00" y="1100.00" id="755552" net="9" show="1" grparent="755558" state="1" pen="0,0,0" brush="255,255,255"/>
          </graphics>
        </attribute>
        <attribute name="Marking" id="755553" net="9">
          <![CDATA[1]]>
          <graphics count="1">
            <graphic x="260.00" y="1080.00" id="755554" net="9" show="1" grparent="755558" state="1" pen="0,0,0" brush="255,255,255"/>
          </graphics>
        </attribute>
        <attribute name="Logic" id="755555" net="1">
          <![CDATA[0]]>
          <graphics count="0"/>
        </attribute>
        <attribute name="Comment" id="755556" net="9">
          <![CDATA[]]>
          <graphics count="1">
            <graphic yoff="40.00" x="260.00" y="1120.00" id="755557" net="9" show="0" grparent="755558" state="1" pen="0,0,0" brush="255,255,255"/>
          </graphics>
        </attribute>
        <graphics count="1">
          <graphic x="260.00" y="1080.00" id="755558" net="9" show="1" w="20.00" h="20.00" state="1" pen="0,0,0" brush="255,255,255"/>
        </graphics>
      </node>
      <node id="755559" net="9">
        <attribute name="Name" id="755560" net="9">
          <![CDATA[GRB2]]>
          <graphics count="1">
            <graphic xoff="18.00" yoff="-13.00" x="338.00" y="1107.00" id="755561" net="9" show="1" grparent="755569" state="1" pen="0,0,0" brush="255,255,255"/>
          </graphics>
        </attribute>
        <attribute name="ID" id="755562" net="9">
          <![CDATA[72]]>
          <graphics count="1">
            <graphic xoff="25.00" yoff="20.00" x="345.00" y="1140.00" id="755563" net="9" show="1" grparent="755569" state="1" pen="0,0,0" brush="255,255,255"/>
          </graphics>
        </attribute>
        <attribute name="Marking" id="755564" net="9">
          <![CDATA[1]]>
          <graphics count="1">
            <graphic x="320.00" y="1120.00" id="755565" net="9" show="1" grparent="755569" state="1" pen="0,0,0" brush="255,255,255"/>
          </graphics>
        </attribute>
        <attribute name="Logic" id="755566" net="1">
          <![CDATA[0]]>
          <graphics count="0"/>
        </attribute>
        <attribute name="Comment" id="755567" net="9">
          <![CDATA[]]>
          <graphics count="1">
            <graphic yoff="40.00" x="320.00" y="1160.00" id="755568" net="9" show="0" grparent="755569" state="1" pen="0,0,0" brush="255,255,255"/>
          </graphics>
        </attribute>
        <graphics count="1">
          <graphic x="320.00" y="1120.00" id="755569" net="9" show="1" w="20.00" h="20.00" state="1" pen="0,0,0" brush="255,255,255"/>
        </graphics>
      </node>
      <node id="755588" net="9">
        <attribute name="Name" id="755589" net="9">
          <![CDATA[complex1]]>
          <graphics count="1">
            <graphic xoff="5.00" yoff="20.00" x="285.00" y="1140.00" id="755590" net="9" show="1" grparent="755598" state="1" pen="0,0,0" brush="255,255,255"/>
          </graphics>
        </attribute>
        <attribute name="ID" id="755591" net="9">
          <![CDATA[73]]>
          <graphics count="1">
            <graphic xoff="20.00" yoff="29.00" x="300.00" y="1149.00" id="755592" net="9" show="1" grparent="755598" state="1" pen="0,0,0" brush="255,255,255"/>
          </graphics>
        </attribute>
        <attribute name="Marking" id="755593" net="9">
          <![CDATA[0]]>
          <graphics count="1">
            <graphic x="280.00" y="1120.00" id="755594" net="9" show="1" grparent="755598" state="1" pen="0,0,0" brush="255,255,255"/>
          </graphics>
        </attribute>
        <attribute name="Logic" id="755595" net="1">
          <![CDATA[0]]>
          <graphics count="0"/>
        </attribute>
        <attribute name="Comment" id="755596" net="9">
          <![CDATA[]]>
          <graphics count="1">
            <graphic yoff="40.00" x="280.00" y="1160.00" id="755597" net="9" show="0" grparent="755598" state="1" pen="0,0,0" brush="255,255,255"/>
          </graphics>
        </attribute>
        <graphics count="1">
          <graphic x="280.00" y="1120.00" id="755598" net="9" show="1" w="20.00" h="20.00" state="1" pen="0,0,0" brush="255,255,255"/>
        </graphics>
      </node>
      <node id="755632" net="9">
        <attribute name="Name" id="755633" net="9">
          <![CDATA[GTP2]]>
          <graphics count="1">
            <graphic xoff="19.00" yoff="16.00" x="259.00" y="1256.00" id="755634" net="9" show="1" grparent="755642" state="1" pen="0,0,0" brush="255,255,255"/>
          </graphics>
        </attribute>
        <attribute name="ID" id="755635" net="9">
          <![CDATA[74]]>
          <graphics count="1">
            <graphic xoff="20.00" yoff="35.00" x="260.00" y="1275.00" id="755636" net="9" show="1" grparent="755642" state="1" pen="0,0,0" brush="255,255,255"/>
          </graphics>
        </attribute>
        <attribute name="Marking" id="755637" net="9">
          <![CDATA[1]]>
          <graphics count="1">
            <graphic x="240.00" y="1240.00" id="755638" net="9" show="1" grparent="755642" state="1" pen="0,0,0" brush="255,255,255"/>
          </graphics>
        </attribute>
        <attribute name="Logic" id="755639" net="1">
          <![CDATA[0]]>
          <graphics count="0"/>
        </attribute>
        <attribute name="Comment" id="755640" net="9">
          <![CDATA[]]>
          <graphics count="1">
            <graphic yoff="40.00" x="240.00" y="1280.00" id="755641" net="9" show="0" grparent="755642" state="1" pen="0,0,0" brush="255,255,255"/>
          </graphics>
        </attribute>
        <graphics count="1">
          <graphic x="240.00" y="1240.00" id="755642" net="9" show="1" w="20.00" h="20.00" state="1" pen="0,0,0" brush="255,255,255"/>
        </graphics>
      </node>
      <node id="755643" net="9">
        <attribute name="Name" id="755644" net="9">
          <![CDATA[RAS3]]>
          <graphics count="1">
            <graphic xoff="-18.00" yoff="16.00" x="282.00" y="1196.00" id="755645" net="9" show="1" grparent="755653" state="1" pen="0,0,0" brush="255,255,255"/>
          </graphics>
        </attribute>
        <attribute name="ID" id="755646" net="9">
          <![CDATA[75]]>
          <graphics count="1">
            <graphic xoff="25.00" yoff="20.00" x="325.00" y="1200.00" id="755647" net="9" show="1" grparent="755653" state="1" pen="0,0,0" brush="255,255,255"/>
          </graphics>
        </attribute>
        <attribute name="Marking" id="755648" net="9">
          <![CDATA[0]]>
          <graphics count="1">
            <graphic x="300.00" y="1180.00" id="755649" net="9" show="1" grparent="755653" state="1" pen="0,0,0" brush="255,255,255"/>
          </graphics>
        </attribute>
        <attribute name="Logic" id="755650" net="1">
          <![CDATA[0]]>
          <graphics count="0"/>
        </attribute>
        <attribute name="Comment" id="755651" net="9">
          <![CDATA[]]>
          <graphics count="1">
            <graphic yoff="40.00" x="300.00" y="1220.00" id="755652" net="9" show="0" grparent="755653" state="1" pen="0,0,0" brush="255,255,255"/>
          </graphics>
        </attribute>
        <graphics count="1">
          <graphic x="300.00" y="1180.00" id="755653" net="9" show="1" w="20.00" h="20.00" state="1" pen="0,0,0" brush="255,255,255"/>
        </graphics>
      </node>
      <node id="755681" net="9">
        <attribute name="Name" id="755682" net="9">
          <![CDATA[]]>
          <graphics count="1">
            <graphic xoff="25.00" yoff="20.00" x="365.00" y="1300.00" id="755683" net="9" show="1" grparent="755691" state="1" pen="0,0,0" brush="255,255,255"/>
          </graphics>
        </attribute>
        <attribute name="ID" id="755684" net="9">
          <![CDATA[76]]>
          <graphics count="1">
            <graphic xoff="25.00" yoff="20.00" x="365.00" y="1300.00" id="755685" net="9" show="1" grparent="755691" state="1" pen="0,0,0" brush="255,255,255"/>
          </graphics>
        </attribute>
        <attribute name="Marking" id="755686" net="9">
          <![CDATA[1]]>
          <graphics count="1">
            <graphic x="340.00" y="1280.00" id="755687" net="9" show="1" grparent="755691" state="1" pen="0,0,0" brush="255,255,255"/>
          </graphics>
        </attribute>
        <attribute name="Logic" id="755688" net="1">
          <![CDATA[0]]>
          <graphics count="0"/>
        </attribute>
        <attribute name="Comment" id="755689" net="9">
          <![CDATA[]]>
          <graphics count="1">
            <graphic yoff="40.00" x="340.00" y="1320.00" id="755690" net="9" show="0" grparent="755691" state="1" pen="0,0,0" brush="255,255,255"/>
          </graphics>
        </attribute>
        <graphics count="1">
          <graphic x="340.00" y="1280.00" id="755691" net="9" show="1" w="20.00" h="20.00" state="1" pen="0,0,0" brush="255,255,255"/>
        </graphics>
      </node>
      <node id="755692" net="9">
        <attribute name="Name" id="755693" net="9">
          <![CDATA[RAF2]]>
          <graphics count="1">
            <graphic xoff="7.00" yoff="20.00" x="347.00" y="1220.00" id="755694" net="9" show="1" grparent="755702" state="1" pen="0,0,0" brush="255,255,255"/>
          </graphics>
        </attribute>
        <attribute name="ID" id="755695" net="9">
          <![CDATA[77]]>
          <graphics count="1">
            <graphic xoff="35.00" yoff="8.00" x="375.00" y="1208.00" id="755696" net="9" show="1" grparent="755702" state="1" pen="0,0,0" brush="255,255,255"/>
          </graphics>
        </attribute>
        <attribute name="Marking" id="755697" net="9">
          <![CDATA[0]]>
          <graphics count="1">
            <graphic x="340.00" y="1200.00" id="755698" net="9" show="1" grparent="755702" state="1" pen="0,0,0" brush="255,255,255"/>
          </graphics>
        </attribute>
        <attribute name="Logic" id="755699" net="1">
          <![CDATA[0]]>
          <graphics count="0"/>
        </attribute>
        <attribute name="Comment" id="755700" net="9">
          <![CDATA[]]>
          <graphics count="1">
            <graphic yoff="40.00" x="340.00" y="1240.00" id="755701" net="9" show="0" grparent="755702" state="1" pen="0,0,0" brush="255,255,255"/>
          </graphics>
        </attribute>
        <graphics count="1">
          <graphic x="340.00" y="1200.00" id="755702" net="9" show="1" w="20.00" h="20.00" state="1" pen="0,0,0" brush="255,255,255"/>
        </graphics>
      </node>
      <node id="755703" net="9">
        <attribute name="Name" id="755704" net="9">
          <![CDATA[]]>
          <graphics count="1">
            <graphic xoff="25.00" yoff="20.00" x="445.00" y="1300.00" id="755705" net="9" show="1" grparent="755713" state="1" pen="0,0,0" brush="255,255,255"/>
          </graphics>
        </attribute>
        <attribute name="ID" id="755706" net="9">
          <![CDATA[78]]>
          <graphics count="1">
            <graphic xoff="25.00" yoff="20.00" x="445.00" y="1300.00" id="755707" net="9" show="1" grparent="755713" state="1" pen="0,0,0" brush="255,255,255"/>
          </graphics>
        </attribute>
        <attribute name="Marking" id="755708" net="9">
          <![CDATA[1]]>
          <graphics count="1">
            <graphic x="420.00" y="1280.00" id="755709" net="9" show="1" grparent="755713" state="1" pen="0,0,0" brush="255,255,255"/>
          </graphics>
        </attribute>
        <attribute name="Logic" id="755710" net="1">
          <![CDATA[0]]>
          <graphics count="0"/>
        </attribute>
        <attribute name="Comment" id="755711" net="9">
          <![CDATA[]]>
          <graphics count="1">
            <graphic yoff="40.00" x="420.00" y="1320.00" id="755712" net="9" show="0" grparent="755713" state="1" pen="0,0,0" brush="255,255,255"/>
          </graphics>
        </attribute>
        <graphics count="1">
          <graphic x="420.00" y="1280.00" id="755713" net="9" show="1" w="20.00" h="20.00" state="1" pen="0,0,0" brush="255,255,255"/>
        </graphics>
      </node>
      <node id="755714" net="9">
        <attribute name="Name" id="755715" net="9">
          <![CDATA[MEk1]]>
          <graphics count="1">
            <graphic xoff="4.00" yoff="20.00" x="424.00" y="1220.00" id="755716" net="9" show="1" grparent="755724" state="1" pen="0,0,0" brush="255,255,255"/>
          </graphics>
        </attribute>
        <attribute name="ID" id="755717" net="9">
          <![CDATA[79]]>
          <graphics count="1">
            <graphic xoff="35.00" yoff="14.00" x="455.00" y="1214.00" id="755718" net="9" show="1" grparent="755724" state="1" pen="0,0,0" brush="255,255,255"/>
          </graphics>
        </attribute>
        <attribute name="Marking" id="755719" net="9">
          <![CDATA[0]]>
          <graphics count="1">
            <graphic x="420.00" y="1200.00" id="755720" net="9" show="1" grparent="755724" state="1" pen="0,0,0" brush="255,255,255"/>
          </graphics>
        </attribute>
        <attribute name="Logic" id="755721" net="1">
          <![CDATA[0]]>
          <graphics count="0"/>
        </attribute>
        <attribute name="Comment" id="755722" net="9">
          <![CDATA[]]>
          <graphics count="1">
            <graphic yoff="40.00" x="420.00" y="1240.00" id="755723" net="9" show="0" grparent="755724" state="1" pen="0,0,0" brush="255,255,255"/>
          </graphics>
        </attribute>
        <graphics count="1">
          <graphic x="420.00" y="1200.00" id="755724" net="9" show="1" w="20.00" h="20.00" state="1" pen="0,0,0" brush="255,255,255"/>
        </graphics>
      </node>
      <node id="755725" net="9">
        <attribute name="Name" id="755726" net="9">
          <![CDATA[]]>
          <graphics count="1">
            <graphic xoff="25.00" yoff="20.00" x="525.00" y="1300.00" id="755727" net="9" show="1" grparent="755735" state="1" pen="0,0,0" brush="255,255,255"/>
          </graphics>
        </attribute>
        <attribute name="ID" id="755728" net="9">
          <![CDATA[80]]>
          <graphics count="1">
            <graphic xoff="25.00" yoff="20.00" x="525.00" y="1300.00" id="755729" net="9" show="1" grparent="755735" state="1" pen="0,0,0" brush="255,255,255"/>
          </graphics>
        </attribute>
        <attribute name="Marking" id="755730" net="9">
          <![CDATA[1]]>
          <graphics count="1">
            <graphic x="500.00" y="1280.00" id="755731" net="9" show="1" grparent="755735" state="1" pen="0,0,0" brush="255,255,255"/>
          </graphics>
        </attribute>
        <attribute name="Logic" id="755732" net="1">
          <![CDATA[0]]>
          <graphics count="0"/>
        </attribute>
        <attribute name="Comment" id="755733" net="9">
          <![CDATA[]]>
          <graphics count="1">
            <graphic yoff="40.00" x="500.00" y="1320.00" id="755734" net="9" show="0" grparent="755735" state="1" pen="0,0,0" brush="255,255,255"/>
          </graphics>
        </attribute>
        <graphics count="1">
          <graphic x="500.00" y="1280.00" id="755735" net="9" show="1" w="20.00" h="20.00" state="1" pen="0,0,0" brush="255,255,255"/>
        </graphics>
      </node>
      <node id="755736" net="9">
        <attribute name="Name" id="755737" net="9">
          <![CDATA[ERK1]]>
          <graphics count="1">
            <graphic xoff="3.00" yoff="23.00" x="503.00" y="1223.00" id="755738" net="9" show="1" grparent="755746" state="1" pen="0,0,0" brush="255,255,255"/>
          </graphics>
        </attribute>
        <attribute name="ID" id="755739" net="9">
          <![CDATA[81]]>
          <graphics count="1">
            <graphic xoff="37.00" yoff="12.00" x="537.00" y="1212.00" id="755740" net="9" show="1" grparent="755746" state="1" pen="0,0,0" brush="255,255,255"/>
          </graphics>
        </attribute>
        <attribute name="Marking" id="755741" net="9">
          <![CDATA[0]]>
          <graphics count="1">
            <graphic x="500.00" y="1200.00" id="755742" net="9" show="1" grparent="755746" state="1" pen="0,0,0" brush="255,255,255"/>
          </graphics>
        </attribute>
        <attribute name="Logic" id="755743" net="1">
          <![CDATA[0]]>
          <graphics count="0"/>
        </attribute>
        <attribute name="Comment" id="755744" net="9">
          <![CDATA[]]>
          <graphics count="1">
            <graphic yoff="40.00" x="500.00" y="1240.00" id="755745" net="9" show="0" grparent="755746" state="1" pen="0,0,0" brush="255,255,255"/>
          </graphics>
        </attribute>
        <graphics count="1">
          <graphic x="500.00" y="1200.00" id="755746" net="9" show="1" w="20.00" h="20.00" state="1" pen="0,0,0" brush="255,255,255"/>
        </graphics>
      </node>
      <node id="755866" net="9">
        <attribute name="Name" id="755867" net="9">
          <![CDATA[]]>
          <graphics count="1">
            <graphic xoff="25.00" yoff="20.00" x="205.00" y="1200.00" id="755868" net="9" show="1" grparent="755876" state="1" pen="0,0,0" brush="255,255,255"/>
          </graphics>
        </attribute>
        <attribute name="ID" id="755869" net="9">
          <![CDATA[82]]>
          <graphics count="1">
            <graphic xoff="25.00" yoff="20.00" x="205.00" y="1200.00" id="755870" net="9" show="1" grparent="755876" state="1" pen="0,0,0" brush="255,255,255"/>
          </graphics>
        </attribute>
        <attribute name="Marking" id="755871" net="9">
          <![CDATA[1]]>
          <graphics count="1">
            <graphic x="180.00" y="1180.00" id="755872" net="9" show="1" grparent="755876" state="1" pen="0,0,0" brush="255,255,255"/>
          </graphics>
        </attribute>
        <attribute name="Logic" id="755873" net="1">
          <![CDATA[0]]>
          <graphics count="0"/>
        </attribute>
        <attribute name="Comment" id="755874" net="9">
          <![CDATA[]]>
          <graphics count="1">
            <graphic yoff="40.00" x="180.00" y="1220.00" id="755875" net="9" show="0" grparent="755876" state="1" pen="0,0,0" brush="255,255,255"/>
          </graphics>
        </attribute>
        <graphics count="1">
          <graphic x="180.00" y="1180.00" id="755876" net="9" show="1" w="20.00" h="20.00" state="1" pen="0,0,0" brush="255,255,255"/>
        </graphics>
      </node>
      <node id="755877" net="9">
        <attribute name="Name" id="755878" net="9">
          <![CDATA[]]>
          <graphics count="1">
            <graphic xoff="25.00" yoff="20.00" x="245.00" y="1300.00" id="755879" net="9" show="1" grparent="755887" state="1" pen="0,0,0" brush="255,255,255"/>
          </graphics>
        </attribute>
        <attribute name="ID" id="755880" net="9">
          <![CDATA[83]]>
          <graphics count="1">
            <graphic xoff="-13.00" yoff="14.00" x="207.00" y="1294.00" id="755881" net="9" show="1" grparent="755887" state="1" pen="0,0,0" brush="255,255,255"/>
          </graphics>
        </attribute>
        <attribute name="Marking" id="755882" net="9">
          <![CDATA[0]]>
          <graphics count="1">
            <graphic x="220.00" y="1280.00" id="755883" net="9" show="1" grparent="755887" state="1" pen="0,0,0" brush="255,255,255"/>
          </graphics>
        </attribute>
        <attribute name="Logic" id="755884" net="1">
          <![CDATA[0]]>
          <graphics count="0"/>
        </attribute>
        <attribute name="Comment" id="755885" net="9">
          <![CDATA[]]>
          <graphics count="1">
            <graphic yoff="40.00" x="220.00" y="1320.00" id="755886" net="9" show="0" grparent="755887" state="1" pen="0,0,0" brush="255,255,255"/>
          </graphics>
        </attribute>
        <graphics count="1">
          <graphic x="220.00" y="1280.00" id="755887" net="9" show="1" w="20.00" h="20.00" state="1" pen="0,0,0" brush="255,255,255"/>
        </graphics>
      </node>
      <node id="755985" net="9">
        <attribute name="Name" id="755986" net="9">
          <![CDATA[]]>
          <graphics count="1">
            <graphic xoff="25.00" yoff="20.00" x="605.00" y="1220.00" id="755987" net="9" show="1" grparent="755995" state="1" pen="0,0,0" brush="255,255,255"/>
          </graphics>
        </attribute>
        <attribute name="ID" id="755988" net="9">
          <![CDATA[84]]>
          <graphics count="1">
            <graphic xoff="25.00" yoff="15.00" x="605.00" y="1215.00" id="755989" net="9" show="1" grparent="755995" state="1" pen="0,0,0" brush="255,255,255"/>
          </graphics>
        </attribute>
        <attribute name="Marking" id="755990" net="9">
          <![CDATA[0]]>
          <graphics count="1">
            <graphic x="580.00" y="1200.00" id="755991" net="9" show="1" grparent="755995" state="1" pen="0,0,0" brush="255,255,255"/>
          </graphics>
        </attribute>
        <attribute name="Logic" id="755992" net="1">
          <![CDATA[0]]>
          <graphics count="0"/>
        </attribute>
        <attribute name="Comment" id="755993" net="9">
          <![CDATA[]]>
          <graphics count="1">
            <graphic yoff="40.00" x="580.00" y="1240.00" id="755994" net="9" show="0" grparent="755995" state="1" pen="0,0,0" brush="255,255,255"/>
          </graphics>
        </attribute>
        <graphics count="1">
          <graphic x="580.00" y="1200.00" id="755995" net="9" show="1" w="20.00" h="20.00" state="1" pen="0,0,0" brush="255,255,255"/>
        </graphics>
      </node>
      <node id="756011" net="9">
        <attribute name="Name" id="756012" net="9">
          <![CDATA[ELK1]]>
          <graphics count="1">
            <graphic xoff="-21.00" yoff="-11.00" x="619.00" y="1189.00" id="756013" net="9" show="1" grparent="756021" state="1" pen="0,0,0" brush="255,255,255"/>
          </graphics>
        </attribute>
        <attribute name="ID" id="756014" net="9">
          <![CDATA[85]]>
          <graphics count="1">
            <graphic xoff="26.00" yoff="12.00" x="666.00" y="1212.00" id="756015" net="9" show="1" grparent="756021" state="1" pen="0,0,0" brush="255,255,255"/>
          </graphics>
        </attribute>
        <attribute name="Marking" id="756016" net="9">
          <![CDATA[0]]>
          <graphics count="1">
            <graphic x="640.00" y="1200.00" id="756017" net="9" show="1" grparent="756021" state="1" pen="0,0,0" brush="255,255,255"/>
          </graphics>
        </attribute>
        <attribute name="Logic" id="756018" net="1">
          <![CDATA[0]]>
          <graphics count="0"/>
        </attribute>
        <attribute name="Comment" id="756019" net="9">
          <![CDATA[]]>
          <graphics count="1">
            <graphic yoff="40.00" x="640.00" y="1240.00" id="756020" net="9" show="0" grparent="756021" state="1" pen="0,0,0" brush="255,255,255"/>
          </graphics>
        </attribute>
        <graphics count="1">
          <graphic x="640.00" y="1200.00" id="756021" net="9" show="1" w="20.00" h="20.00" state="1" pen="0,0,0" brush="255,255,255"/>
        </graphics>
      </node>
      <node id="756022" net="9">
        <attribute name="Name" id="756023" net="9">
          <![CDATA[]]>
          <graphics count="1">
            <graphic xoff="25.00" yoff="20.00" x="665.00" y="1300.00" id="756024" net="9" show="1" grparent="756032" state="1" pen="0,0,0" brush="255,255,255"/>
          </graphics>
        </attribute>
        <attribute name="ID" id="756025" net="9">
          <![CDATA[86]]>
          <graphics count="1">
            <graphic xoff="25.00" yoff="20.00" x="665.00" y="1300.00" id="756026" net="9" show="1" grparent="756032" state="1" pen="0,0,0" brush="255,255,255"/>
          </graphics>
        </attribute>
        <attribute name="Marking" id="756027" net="9">
          <![CDATA[1]]>
          <graphics count="1">
            <graphic x="640.00" y="1280.00" id="756028" net="9" show="1" grparent="756032" state="1" pen="0,0,0" brush="255,255,255"/>
          </graphics>
        </attribute>
        <attribute name="Logic" id="756029" net="1">
          <![CDATA[0]]>
          <graphics count="0"/>
        </attribute>
        <attribute name="Comment" id="756030" net="9">
          <![CDATA[]]>
          <graphics count="1">
            <graphic yoff="40.00" x="640.00" y="1320.00" id="756031" net="9" show="0" grparent="756032" state="1" pen="0,0,0" brush="255,255,255"/>
          </graphics>
        </attribute>
        <graphics count="1">
          <graphic x="640.00" y="1280.00" id="756032" net="9" show="1" w="20.00" h="20.00" state="1" pen="0,0,0" brush="255,255,255"/>
        </graphics>
      </node>
      <node id="756076" net="9">
        <attribute name="Name" id="756077" net="9">
          <![CDATA[]]>
          <graphics count="1">
            <graphic xoff="25.00" yoff="20.00" x="705.00" y="1200.00" id="756078" net="9" show="1" grparent="756086" state="1" pen="0,0,0" brush="255,255,255"/>
          </graphics>
        </attribute>
        <attribute name="ID" id="756079" net="9">
          <![CDATA[87]]>
          <graphics count="1">
            <graphic xoff="25.00" yoff="20.00" x="705.00" y="1200.00" id="756080" net="9" show="1" grparent="756086" state="1" pen="0,0,0" brush="255,255,255"/>
          </graphics>
        </attribute>
        <attribute name="Marking" id="756081" net="9">
          <![CDATA[1]]>
          <graphics count="1">
            <graphic x="680.00" y="1180.00" id="756082" net="9" show="1" grparent="756086" state="1" pen="0,0,0" brush="255,255,255"/>
          </graphics>
        </attribute>
        <attribute name="Logic" id="756083" net="1">
          <![CDATA[0]]>
          <graphics count="0"/>
        </attribute>
        <attribute name="Comment" id="756084" net="9">
          <![CDATA[]]>
          <graphics count="1">
            <graphic yoff="40.00" x="680.00" y="1220.00" id="756085" net="9" show="0" grparent="756086" state="1" pen="0,0,0" brush="255,255,255"/>
          </graphics>
        </attribute>
        <graphics count="1">
          <graphic x="680.00" y="1180.00" id="756086" net="9" show="1" w="20.00" h="20.00" state="1" pen="0,0,0" brush="255,255,255"/>
        </graphics>
      </node>
      <node id="756123" net="9">
        <attribute name="Name" id="756124" net="9">
          <![CDATA[]]>
          <graphics count="1">
            <graphic xoff="25.00" yoff="20.00" x="765.00" y="1260.00" id="756125" net="9" show="1" grparent="756133" state="1" pen="0,0,0" brush="255,255,255"/>
          </graphics>
        </attribute>
        <attribute name="ID" id="756126" net="9">
          <![CDATA[88]]>
          <graphics count="1">
            <graphic xoff="9.00" yoff="18.00" x="749.00" y="1258.00" id="756127" net="9" show="1" grparent="756133" state="1" pen="0,0,0" brush="255,255,255"/>
          </graphics>
        </attribute>
        <attribute name="Marking" id="756128" net="9">
          <![CDATA[0]]>
          <graphics count="1">
            <graphic x="740.00" y="1240.00" id="756129" net="9" show="1" grparent="756133" state="1" pen="0,0,0" brush="255,255,255"/>
          </graphics>
        </attribute>
        <attribute name="Logic" id="756130" net="1">
          <![CDATA[0]]>
          <graphics count="0"/>
        </attribute>
        <attribute name="Comment" id="756131" net="9">
          <![CDATA[]]>
          <graphics count="1">
            <graphic yoff="40.00" x="740.00" y="1280.00" id="756132" net="9" show="0" grparent="756133" state="1" pen="0,0,0" brush="255,255,255"/>
          </graphics>
        </attribute>
        <graphics count="1">
          <graphic x="740.00" y="1240.00" id="756133" net="9" show="1" w="20.00" h="20.00" state="1" pen="0,0,0" brush="255,255,255"/>
        </graphics>
      </node>
      <node id="756152" net="1">
        <attribute name="Name" id="756153" net="1">
          <![CDATA[]]>
          <graphics count="3">
            <graphic xoff="25.00" yoff="20.00" x="1405.00" y="520.00" id="756154" net="1" show="1" grparent="756162" state="1" pen="0,0,0" brush="255,255,255"/>
            <graphic xoff="25.00" yoff="20.00" x="745.00" y="1120.00" id="761266" net="9" show="1" grparent="761265" state="1" pen="0,0,0" brush="255,255,255"/>
            <graphic xoff="25.00" yoff="20.00" x="1025.00" y="600.00" id="808379" net="13" show="1" grparent="808378" state="1" pen="0,0,0" brush="255,255,255"/>
          </graphics>
        </attribute>
        <attribute name="ID" id="756155" net="1">
          <![CDATA[89]]>
          <graphics count="3">
            <graphic xoff="32.00" x="1412.00" y="500.00" id="756156" net="1" show="1" grparent="756162" state="1" pen="0,0,0" brush="255,255,255"/>
            <graphic xoff="25.00" yoff="20.00" x="745.00" y="1120.00" id="761267" net="9" show="1" grparent="761265" state="1" pen="0,0,0" brush="255,255,255"/>
            <graphic xoff="25.00" yoff="20.00" x="1025.00" y="600.00" id="808380" net="13" show="1" grparent="808378" state="1" pen="0,0,0" brush="255,255,255"/>
          </graphics>
        </attribute>
        <attribute name="Marking" id="756157" net="1">
          <![CDATA[0]]>
          <graphics count="3">
            <graphic x="1380.00" y="500.00" id="756158" net="1" show="1" grparent="756162" state="1" pen="0,0,0" brush="255,255,255"/>
            <graphic x="720.00" y="1100.00" id="761268" net="9" show="1" grparent="761265" state="1" pen="0,0,0" brush="255,255,255"/>
            <graphic x="1000.00" y="580.00" id="808381" net="13" show="1" grparent="808378" state="1" pen="0,0,0" brush="255,255,255"/>
          </graphics>
        </attribute>
        <attribute name="Logic" id="756159" net="1">
          <![CDATA[0]]>
          <graphics count="0"/>
        </attribute>
        <attribute name="Comment" id="756160" net="1">
          <![CDATA[]]>
          <graphics count="3">
            <graphic yoff="40.00" x="1380.00" y="540.00" id="756161" net="1" show="0" grparent="756162" state="1" pen="0,0,0" brush="255,255,255"/>
            <graphic yoff="40.00" x="720.00" y="1140.00" id="761269" net="9" show="0" grparent="761265" state="1" pen="0,0,0" brush="255,255,255"/>
            <graphic yoff="40.00" x="1000.00" y="620.00" id="808382" net="13" show="0" grparent="808378" state="1" pen="0,0,0" brush="255,255,255"/>
          </graphics>
        </attribute>
        <graphics count="3">
          <graphic x="1380.00" y="500.00" id="756162" net="1" show="1" w="20.00" h="20.00" state="4" pen="0,0,0" brush="255,255,255"/>
          <graphic x="720.00" y="1100.00" id="761265" net="9" show="1" w="20.00" h="20.00" state="8" pen="0,0,0" brush="255,128,192"/>
          <graphic x="1000.00" y="580.00" id="808378" net="13" show="1" w="20.00" h="20.00" state="8" pen="0,0,0" brush="255,128,192"/>
        </graphics>
      </node>
      <node id="756197" net="9">
        <attribute name="Name" id="756198" net="9">
          <![CDATA[CFOS]]>
          <graphics count="1">
            <graphic xoff="25.00" yoff="20.00" x="845.00" y="1320.00" id="756199" net="9" show="1" grparent="756207" state="1" pen="0,0,0" brush="255,255,255"/>
          </graphics>
        </attribute>
        <attribute name="ID" id="756200" net="9">
          <![CDATA[90]]>
          <graphics count="1">
            <graphic xoff="6.00" yoff="28.00" x="826.00" y="1328.00" id="756201" net="9" show="1" grparent="756207" state="1" pen="0,0,0" brush="255,255,255"/>
          </graphics>
        </attribute>
        <attribute name="Marking" id="756202" net="9">
          <![CDATA[0]]>
          <graphics count="1">
            <graphic x="820.00" y="1300.00" id="756203" net="9" show="1" grparent="756207" state="1" pen="0,0,0" brush="255,255,255"/>
          </graphics>
        </attribute>
        <attribute name="Logic" id="756204" net="1">
          <![CDATA[0]]>
          <graphics count="0"/>
        </attribute>
        <attribute name="Comment" id="756205" net="9">
          <![CDATA[]]>
          <graphics count="1">
            <graphic yoff="40.00" x="820.00" y="1340.00" id="756206" net="9" show="0" grparent="756207" state="1" pen="0,0,0" brush="255,255,255"/>
          </graphics>
        </attribute>
        <graphics count="1">
          <graphic x="820.00" y="1300.00" id="756207" net="9" show="1" w="20.00" h="20.00" state="1" pen="0,0,0" brush="255,255,255"/>
        </graphics>
      </node>
      <node id="756241" net="9">
        <attribute name="Name" id="756242" net="9">
          <![CDATA[cjun]]>
          <graphics count="1">
            <graphic xoff="25.00" yoff="20.00" x="925.00" y="1320.00" id="756243" net="9" show="1" grparent="756251" state="1" pen="0,0,0" brush="255,255,255"/>
          </graphics>
        </attribute>
        <attribute name="ID" id="756244" net="9">
          <![CDATA[91]]>
          <graphics count="1">
            <graphic xoff="25.00" yoff="29.00" x="925.00" y="1329.00" id="756245" net="9" show="1" grparent="756251" state="1" pen="0,0,0" brush="255,255,255"/>
          </graphics>
        </attribute>
        <attribute name="Marking" id="756246" net="9">
          <![CDATA[0]]>
          <graphics count="1">
            <graphic x="900.00" y="1300.00" id="756247" net="9" show="1" grparent="756251" state="1" pen="0,0,0" brush="255,255,255"/>
          </graphics>
        </attribute>
        <attribute name="Logic" id="756248" net="1">
          <![CDATA[0]]>
          <graphics count="0"/>
        </attribute>
        <attribute name="Comment" id="756249" net="9">
          <![CDATA[]]>
          <graphics count="1">
            <graphic yoff="40.00" x="900.00" y="1340.00" id="756250" net="9" show="0" grparent="756251" state="1" pen="0,0,0" brush="255,255,255"/>
          </graphics>
        </attribute>
        <graphics count="1">
          <graphic x="900.00" y="1300.00" id="756251" net="9" show="1" w="20.00" h="20.00" state="1" pen="0,0,0" brush="255,255,255"/>
        </graphics>
      </node>
      <node id="756258" net="9">
        <attribute name="Name" id="756259" net="9">
          <![CDATA[]]>
          <graphics count="1">
            <graphic xoff="25.00" yoff="20.00" x="845.00" y="1240.00" id="756260" net="9" show="1" grparent="756268" state="1" pen="0,0,0" brush="255,255,255"/>
          </graphics>
        </attribute>
        <attribute name="ID" id="756261" net="9">
          <![CDATA[92]]>
          <graphics count="1">
            <graphic xoff="30.00" yoff="12.00" x="850.00" y="1232.00" id="756262" net="9" show="1" grparent="756268" state="1" pen="0,0,0" brush="255,255,255"/>
          </graphics>
        </attribute>
        <attribute name="Marking" id="756263" net="9">
          <![CDATA[0]]>
          <graphics count="1">
            <graphic x="820.00" y="1220.00" id="756264" net="9" show="1" grparent="756268" state="1" pen="0,0,0" brush="255,255,255"/>
          </graphics>
        </attribute>
        <attribute name="Logic" id="756265" net="1">
          <![CDATA[0]]>
          <graphics count="0"/>
        </attribute>
        <attribute name="Comment" id="756266" net="9">
          <![CDATA[]]>
          <graphics count="1">
            <graphic yoff="40.00" x="820.00" y="1260.00" id="756267" net="9" show="0" grparent="756268" state="1" pen="0,0,0" brush="255,255,255"/>
          </graphics>
        </attribute>
        <graphics count="1">
          <graphic x="820.00" y="1220.00" id="756268" net="9" show="1" w="20.00" h="20.00" state="1" pen="0,0,0" brush="255,255,255"/>
        </graphics>
      </node>
      <node id="756269" net="9">
        <attribute name="Name" id="756270" net="9">
          <![CDATA[]]>
          <graphics count="1">
            <graphic xoff="25.00" yoff="20.00" x="965.00" y="1240.00" id="756271" net="9" show="1" grparent="756279" state="1" pen="0,0,0" brush="255,255,255"/>
          </graphics>
        </attribute>
        <attribute name="ID" id="756272" net="9">
          <![CDATA[93]]>
          <graphics count="1">
            <graphic xoff="25.00" yoff="20.00" x="965.00" y="1240.00" id="756273" net="9" show="1" grparent="756279" state="1" pen="0,0,0" brush="255,255,255"/>
          </graphics>
        </attribute>
        <attribute name="Marking" id="756274" net="9">
          <![CDATA[1]]>
          <graphics count="1">
            <graphic x="940.00" y="1220.00" id="756275" net="9" show="1" grparent="756279" state="1" pen="0,0,0" brush="255,255,255"/>
          </graphics>
        </attribute>
        <attribute name="Logic" id="756276" net="1">
          <![CDATA[0]]>
          <graphics count="0"/>
        </attribute>
        <attribute name="Comment" id="756277" net="9">
          <![CDATA[]]>
          <graphics count="1">
            <graphic yoff="40.00" x="940.00" y="1260.00" id="756278" net="9" show="0" grparent="756279" state="1" pen="0,0,0" brush="255,255,255"/>
          </graphics>
        </attribute>
        <graphics count="1">
          <graphic x="940.00" y="1220.00" id="756279" net="9" show="1" w="20.00" h="20.00" state="1" pen="0,0,0" brush="255,255,255"/>
        </graphics>
      </node>
      <node id="756334" net="1">
        <attribute name="Name" id="756335" net="1">
          <![CDATA[]]>
          <graphics count="3">
            <graphic xoff="25.00" yoff="20.00" x="1385.00" y="580.00" id="756336" net="1" show="1" grparent="756344" state="1" pen="0,0,0" brush="255,255,255"/>
            <graphic xoff="25.00" yoff="20.00" x="825.00" y="1140.00" id="761290" net="9" show="1" grparent="761289" state="1" pen="0,0,0" brush="255,255,255"/>
            <graphic xoff="25.00" yoff="20.00" x="1025.00" y="680.00" id="808387" net="13" show="1" grparent="808386" state="1" pen="0,0,0" brush="255,255,255"/>
          </graphics>
        </attribute>
        <attribute name="ID" id="756337" net="1">
          <![CDATA[94]]>
          <graphics count="3">
            <graphic xoff="25.00" yoff="20.00" x="1385.00" y="580.00" id="756338" net="1" show="1" grparent="756344" state="1" pen="0,0,0" brush="255,255,255"/>
            <graphic xoff="25.00" yoff="20.00" x="825.00" y="1140.00" id="761291" net="9" show="1" grparent="761289" state="1" pen="0,0,0" brush="255,255,255"/>
            <graphic xoff="21.00" yoff="17.00" x="1021.00" y="677.00" id="808388" net="13" show="1" grparent="808386" state="1" pen="0,0,0" brush="255,255,255"/>
          </graphics>
        </attribute>
        <attribute name="Marking" id="756339" net="1">
          <![CDATA[0]]>
          <graphics count="3">
            <graphic x="1360.00" y="560.00" id="756340" net="1" show="1" grparent="756344" state="1" pen="0,0,0" brush="255,255,255"/>
            <graphic x="800.00" y="1120.00" id="761292" net="9" show="1" grparent="761289" state="1" pen="0,0,0" brush="255,255,255"/>
            <graphic x="1000.00" y="660.00" id="808389" net="13" show="1" grparent="808386" state="1" pen="0,0,0" brush="255,255,255"/>
          </graphics>
        </attribute>
        <attribute name="Logic" id="756341" net="1">
          <![CDATA[0]]>
          <graphics count="0"/>
        </attribute>
        <attribute name="Comment" id="756342" net="1">
          <![CDATA[]]>
          <graphics count="3">
            <graphic yoff="40.00" x="1360.00" y="600.00" id="756343" net="1" show="0" grparent="756344" state="1" pen="0,0,0" brush="255,255,255"/>
            <graphic yoff="40.00" x="800.00" y="1160.00" id="761293" net="9" show="0" grparent="761289" state="1" pen="0,0,0" brush="255,255,255"/>
            <graphic yoff="40.00" x="1000.00" y="700.00" id="808390" net="13" show="0" grparent="808386" state="1" pen="0,0,0" brush="255,255,255"/>
          </graphics>
        </attribute>
        <graphics count="3">
          <graphic x="1360.00" y="560.00" id="756344" net="1" show="1" w="20.00" h="20.00" state="4" pen="0,0,0" brush="255,255,255"/>
          <graphic x="800.00" y="1120.00" id="761289" net="9" show="1" w="20.00" h="20.00" state="8" pen="0,0,0" brush="255,128,192"/>
          <graphic x="1000.00" y="660.00" id="808386" net="13" show="1" w="20.00" h="20.00" state="8" pen="0,0,0" brush="255,128,192"/>
        </graphics>
      </node>
      <node id="756363" net="9">
        <attribute name="Name" id="756364" net="9">
          <![CDATA[]]>
          <graphics count="1">
            <graphic xoff="25.00" yoff="20.00" x="985.00" y="1300.00" id="756365" net="9" show="1" grparent="756373" state="1" pen="0,0,0" brush="255,255,255"/>
          </graphics>
        </attribute>
        <attribute name="ID" id="756366" net="9">
          <![CDATA[95]]>
          <graphics count="1">
            <graphic xoff="25.00" yoff="20.00" x="985.00" y="1300.00" id="756367" net="9" show="1" grparent="756373" state="1" pen="0,0,0" brush="255,255,255"/>
          </graphics>
        </attribute>
        <attribute name="Marking" id="756368" net="9">
          <![CDATA[1]]>
          <graphics count="1">
            <graphic x="960.00" y="1280.00" id="756369" net="9" show="1" grparent="756373" state="1" pen="0,0,0" brush="255,255,255"/>
          </graphics>
        </attribute>
        <attribute name="Logic" id="756370" net="1">
          <![CDATA[0]]>
          <graphics count="0"/>
        </attribute>
        <attribute name="Comment" id="756371" net="9">
          <![CDATA[]]>
          <graphics count="1">
            <graphic yoff="40.00" x="960.00" y="1320.00" id="756372" net="9" show="0" grparent="756373" state="1" pen="0,0,0" brush="255,255,255"/>
          </graphics>
        </attribute>
        <graphics count="1">
          <graphic x="960.00" y="1280.00" id="756373" net="9" show="1" w="20.00" h="20.00" state="1" pen="0,0,0" brush="255,255,255"/>
        </graphics>
      </node>
      <node id="758119" net="8">
        <attribute name="Name" id="758120" net="8">
          <![CDATA[ETRa]]>
          <graphics count="1">
            <graphic xoff="-16.00" yoff="21.00" x="1044.00" y="1141.00" id="758121" net="8" show="1" grparent="758129" state="1" pen="0,0,0" brush="255,255,255"/>
          </graphics>
        </attribute>
        <attribute name="ID" id="758122" net="8">
          <![CDATA[96]]>
          <graphics count="1">
            <graphic xoff="20.00" yoff="37.00" x="1080.00" y="1157.00" id="758123" net="8" show="1" grparent="758129" state="1" pen="0,0,0" brush="255,255,255"/>
          </graphics>
        </attribute>
        <attribute name="Marking" id="758124" net="8">
          <![CDATA[1]]>
          <graphics count="1">
            <graphic x="1060.00" y="1120.00" id="758125" net="8" show="1" grparent="758129" state="1" pen="0,0,0" brush="255,255,255"/>
          </graphics>
        </attribute>
        <attribute name="Logic" id="758126" net="1">
          <![CDATA[0]]>
          <graphics count="0"/>
        </attribute>
        <attribute name="Comment" id="758127" net="8">
          <![CDATA[]]>
          <graphics count="1">
            <graphic yoff="40.00" x="1060.00" y="1160.00" id="758128" net="8" show="0" grparent="758129" state="1" pen="0,0,0" brush="255,255,255"/>
          </graphics>
        </attribute>
        <graphics count="1">
          <graphic x="1060.00" y="1120.00" id="758129" net="8" show="1" w="20.00" h="20.00" state="4" pen="0,0,0" brush="255,255,255"/>
        </graphics>
      </node>
      <node id="758130" net="8">
        <attribute name="Name" id="758131" net="8">
          <![CDATA[]]>
          <graphics count="1">
            <graphic xoff="25.00" yoff="20.00" x="1185.00" y="1140.00" id="758132" net="8" show="1" grparent="758140" state="1" pen="0,0,0" brush="255,255,255"/>
          </graphics>
        </attribute>
        <attribute name="ID" id="758133" net="8">
          <![CDATA[97]]>
          <graphics count="1">
            <graphic xoff="25.00" yoff="20.00" x="1185.00" y="1140.00" id="758134" net="8" show="1" grparent="758140" state="1" pen="0,0,0" brush="255,255,255"/>
          </graphics>
        </attribute>
        <attribute name="Marking" id="758135" net="8">
          <![CDATA[0]]>
          <graphics count="1">
            <graphic x="1160.00" y="1120.00" id="758136" net="8" show="1" grparent="758140" state="1" pen="0,0,0" brush="255,255,255"/>
          </graphics>
        </attribute>
        <attribute name="Logic" id="758137" net="1">
          <![CDATA[0]]>
          <graphics count="0"/>
        </attribute>
        <attribute name="Comment" id="758138" net="8">
          <![CDATA[]]>
          <graphics count="1">
            <graphic yoff="40.00" x="1160.00" y="1160.00" id="758139" net="8" show="0" grparent="758140" state="1" pen="0,0,0" brush="255,255,255"/>
          </graphics>
        </attribute>
        <graphics count="1">
          <graphic x="1160.00" y="1120.00" id="758140" net="8" show="1" w="20.00" h="20.00" state="4" pen="0,0,0" brush="255,255,255"/>
        </graphics>
      </node>
      <node id="758141" net="8">
        <attribute name="Name" id="758142" net="8">
          <![CDATA[]]>
          <graphics count="1">
            <graphic xoff="25.00" yoff="20.00" x="1225.00" y="1080.00" id="758143" net="8" show="1" grparent="758151" state="1" pen="0,0,0" brush="255,255,255"/>
          </graphics>
        </attribute>
        <attribute name="ID" id="758144" net="8">
          <![CDATA[98]]>
          <graphics count="1">
            <graphic xoff="1.00" yoff="20.00" x="1201.00" y="1080.00" id="758145" net="8" show="1" grparent="758151" state="1" pen="0,0,0" brush="255,255,255"/>
          </graphics>
        </attribute>
        <attribute name="Marking" id="758146" net="8">
          <![CDATA[0]]>
          <graphics count="1">
            <graphic x="1200.00" y="1060.00" id="758147" net="8" show="1" grparent="758151" state="1" pen="0,0,0" brush="255,255,255"/>
          </graphics>
        </attribute>
        <attribute name="Logic" id="758148" net="1">
          <![CDATA[0]]>
          <graphics count="0"/>
        </attribute>
        <attribute name="Comment" id="758149" net="8">
          <![CDATA[]]>
          <graphics count="1">
            <graphic yoff="40.00" x="1200.00" y="1100.00" id="758150" net="8" show="0" grparent="758151" state="1" pen="0,0,0" brush="255,255,255"/>
          </graphics>
        </attribute>
        <graphics count="1">
          <graphic x="1200.00" y="1060.00" id="758151" net="8" show="1" w="20.00" h="20.00" state="4" pen="0,0,0" brush="255,255,255"/>
        </graphics>
      </node>
      <node id="758152" net="8">
        <attribute name="Name" id="758153" net="8">
          <![CDATA[ETRb]]>
          <graphics count="1">
            <graphic xoff="-2.00" yoff="-14.00" x="1214.00" y="963.00" id="758154" net="8" show="1" grparent="758162" state="1" pen="0,0,0" brush="255,255,255"/>
          </graphics>
        </attribute>
        <attribute name="ID" id="758155" net="8">
          <![CDATA[99]]>
          <graphics count="1">
            <graphic xoff="25.00" yoff="20.00" x="1241.00" y="997.00" id="758156" net="8" show="1" grparent="758162" state="1" pen="0,0,0" brush="255,255,255"/>
          </graphics>
        </attribute>
        <attribute name="Marking" id="758157" net="8">
          <![CDATA[1]]>
          <graphics count="1">
            <graphic x="1216.00" y="977.00" id="758158" net="8" show="1" grparent="758162" state="1" pen="0,0,0" brush="255,255,255"/>
          </graphics>
        </attribute>
        <attribute name="Logic" id="758159" net="1">
          <![CDATA[0]]>
          <graphics count="0"/>
        </attribute>
        <attribute name="Comment" id="758160" net="8">
          <![CDATA[]]>
          <graphics count="1">
            <graphic yoff="40.00" x="1216.00" y="1017.00" id="758161" net="8" show="0" grparent="758162" state="1" pen="0,0,0" brush="255,255,255"/>
          </graphics>
        </attribute>
        <graphics count="1">
          <graphic x="1216.00" y="977.00" id="758162" net="8" show="1" w="20.00" h="20.00" state="4" pen="0,0,0" brush="255,255,255"/>
        </graphics>
      </node>
      <node id="758283" net="8">
        <attribute name="Name" id="758284" net="8">
          <![CDATA[]]>
          <graphics count="1">
            <graphic xoff="25.00" yoff="20.00" x="1105.00" y="1200.00" id="758285" net="8" show="1" grparent="758293" state="1" pen="0,0,0" brush="255,255,255"/>
          </graphics>
        </attribute>
        <attribute name="ID" id="758286" net="8">
          <![CDATA[100]]>
          <graphics count="1">
            <graphic xoff="29.00" yoff="11.00" x="1109.00" y="1191.00" id="758287" net="8" show="1" grparent="758293" state="1" pen="0,0,0" brush="255,255,255"/>
          </graphics>
        </attribute>
        <attribute name="Marking" id="758288" net="8">
          <![CDATA[0]]>
          <graphics count="1">
            <graphic x="1080.00" y="1180.00" id="758289" net="8" show="1" grparent="758293" state="1" pen="0,0,0" brush="255,255,255"/>
          </graphics>
        </attribute>
        <attribute name="Logic" id="758290" net="1">
          <![CDATA[0]]>
          <graphics count="0"/>
        </attribute>
        <attribute name="Comment" id="758291" net="8">
          <![CDATA[]]>
          <graphics count="1">
            <graphic yoff="40.00" x="1080.00" y="1220.00" id="758292" net="8" show="0" grparent="758293" state="1" pen="0,0,0" brush="255,255,255"/>
          </graphics>
        </attribute>
        <graphics count="1">
          <graphic x="1080.00" y="1180.00" id="758293" net="8" show="1" w="20.00" h="20.00" state="4" pen="0,0,0" brush="255,255,255"/>
        </graphics>
      </node>
      <node id="758327" net="8">
        <attribute name="Name" id="758328" net="8">
          <![CDATA[]]>
          <graphics count="1">
            <graphic xoff="25.00" yoff="20.00" x="1325.00" y="1080.00" id="758329" net="8" show="1" grparent="758337" state="1" pen="0,0,0" brush="255,255,255"/>
          </graphics>
        </attribute>
        <attribute name="ID" id="758330" net="8">
          <![CDATA[101]]>
          <graphics count="1">
            <graphic xoff="36.00" yoff="12.00" x="1336.00" y="1072.00" id="758331" net="8" show="1" grparent="758337" state="1" pen="0,0,0" brush="255,255,255"/>
          </graphics>
        </attribute>
        <attribute name="Marking" id="758332" net="8">
          <![CDATA[0]]>
          <graphics count="1">
            <graphic x="1300.00" y="1060.00" id="758333" net="8" show="1" grparent="758337" state="1" pen="0,0,0" brush="255,255,255"/>
          </graphics>
        </attribute>
        <attribute name="Logic" id="758334" net="1">
          <![CDATA[0]]>
          <graphics count="0"/>
        </attribute>
        <attribute name="Comment" id="758335" net="8">
          <![CDATA[]]>
          <graphics count="1">
            <graphic yoff="40.00" x="1300.00" y="1100.00" id="758336" net="8" show="0" grparent="758337" state="1" pen="0,0,0" brush="255,255,255"/>
          </graphics>
        </attribute>
        <graphics count="1">
          <graphic x="1300.00" y="1060.00" id="758337" net="8" show="1" w="20.00" h="20.00" state="4" pen="0,0,0" brush="255,255,255"/>
        </graphics>
      </node>
      <node id="758515" net="8">
        <attribute name="Name" id="758516" net="8">
          <![CDATA[PG]]>
          <graphics count="1">
            <graphic xoff="23.00" yoff="28.00" x="1163.00" y="1228.00" id="758517" net="8" show="1" grparent="758525" state="1" pen="0,0,0" brush="255,255,255"/>
          </graphics>
        </attribute>
        <attribute name="ID" id="758518" net="8">
          <![CDATA[102]]>
          <graphics count="1">
            <graphic xoff="34.00" yoff="4.00" x="1174.00" y="1204.00" id="758519" net="8" show="1" grparent="758525" state="1" pen="0,0,0" brush="255,255,255"/>
          </graphics>
        </attribute>
        <attribute name="Marking" id="758520" net="8">
          <![CDATA[1]]>
          <graphics count="1">
            <graphic x="1140.00" y="1200.00" id="758521" net="8" show="1" grparent="758525" state="1" pen="0,0,0" brush="255,255,255"/>
          </graphics>
        </attribute>
        <attribute name="Logic" id="758522" net="1">
          <![CDATA[0]]>
          <graphics count="0"/>
        </attribute>
        <attribute name="Comment" id="758523" net="8">
          <![CDATA[]]>
          <graphics count="1">
            <graphic yoff="40.00" x="1140.00" y="1240.00" id="758524" net="8" show="0" grparent="758525" state="1" pen="0,0,0" brush="255,255,255"/>
          </graphics>
        </attribute>
        <graphics count="1">
          <graphic x="1140.00" y="1200.00" id="758525" net="8" show="1" w="20.00" h="20.00" state="4" pen="0,0,0" brush="255,255,255"/>
        </graphics>
      </node>
      <node id="758537" net="8">
        <attribute name="Name" id="758538" net="8">
          <![CDATA[shc1]]>
          <graphics count="1">
            <graphic xoff="-16.00" yoff="28.00" x="1244.00" y="1148.00" id="758539" net="8" show="1" grparent="758547" state="1" pen="0,0,0" brush="255,255,255"/>
          </graphics>
        </attribute>
        <attribute name="ID" id="758540" net="8">
          <![CDATA[103]]>
          <graphics count="1">
            <graphic xoff="25.00" yoff="20.00" x="1285.00" y="1140.00" id="758541" net="8" show="1" grparent="758547" state="1" pen="0,0,0" brush="255,255,255"/>
          </graphics>
        </attribute>
        <attribute name="Marking" id="758542" net="8">
          <![CDATA[1]]>
          <graphics count="1">
            <graphic x="1260.00" y="1120.00" id="758543" net="8" show="1" grparent="758547" state="1" pen="0,0,0" brush="255,255,255"/>
          </graphics>
        </attribute>
        <attribute name="Logic" id="758544" net="1">
          <![CDATA[0]]>
          <graphics count="0"/>
        </attribute>
        <attribute name="Comment" id="758545" net="8">
          <![CDATA[]]>
          <graphics count="1">
            <graphic yoff="40.00" x="1260.00" y="1160.00" id="758546" net="8" show="0" grparent="758547" state="1" pen="0,0,0" brush="255,255,255"/>
          </graphics>
        </attribute>
        <graphics count="1">
          <graphic x="1260.00" y="1120.00" id="758547" net="8" show="1" w="20.00" h="20.00" state="4" pen="0,0,0" brush="255,255,255"/>
        </graphics>
      </node>
      <node id="758694" net="8">
        <attribute name="Name" id="758695" net="8">
          <![CDATA[PLC2]]>
          <graphics count="1">
            <graphic xoff="32.00" yoff="11.00" x="1092.00" y="1251.00" id="758696" net="8" show="1" grparent="758704" state="1" pen="0,0,0" brush="255,255,255"/>
          </graphics>
        </attribute>
        <attribute name="ID" id="758697" net="8">
          <![CDATA[104]]>
          <graphics count="1">
            <graphic xoff="-17.00" yoff="34.00" x="1043.00" y="1274.00" id="758698" net="8" show="1" grparent="758704" state="1" pen="0,0,0" brush="255,255,255"/>
          </graphics>
        </attribute>
        <attribute name="Marking" id="758699" net="8">
          <![CDATA[1]]>
          <graphics count="1">
            <graphic x="1060.00" y="1240.00" id="758700" net="8" show="1" grparent="758704" state="1" pen="0,0,0" brush="255,255,255"/>
          </graphics>
        </attribute>
        <attribute name="Logic" id="758701" net="1">
          <![CDATA[0]]>
          <graphics count="0"/>
        </attribute>
        <attribute name="Comment" id="758702" net="8">
          <![CDATA[]]>
          <graphics count="1">
            <graphic yoff="40.00" x="1060.00" y="1280.00" id="758703" net="8" show="0" grparent="758704" state="1" pen="0,0,0" brush="255,255,255"/>
          </graphics>
        </attribute>
        <graphics count="1">
          <graphic x="1060.00" y="1240.00" id="758704" net="8" show="1" w="20.00" h="20.00" state="4" pen="0,0,0" brush="255,255,255"/>
        </graphics>
      </node>
      <node id="758705" net="8">
        <attribute name="Name" id="758706" net="8">
          <![CDATA[]]>
          <graphics count="1">
            <graphic xoff="25.00" yoff="20.00" x="1165.00" y="1260.00" id="758707" net="8" show="1" grparent="758715" state="1" pen="0,0,0" brush="255,255,255"/>
          </graphics>
        </attribute>
        <attribute name="ID" id="758708" net="8">
          <![CDATA[105]]>
          <graphics count="1">
            <graphic xoff="29.00" yoff="8.00" x="1169.00" y="1248.00" id="758709" net="8" show="1" grparent="758715" state="1" pen="0,0,0" brush="255,255,255"/>
          </graphics>
        </attribute>
        <attribute name="Marking" id="758710" net="8">
          <![CDATA[0]]>
          <graphics count="1">
            <graphic x="1140.00" y="1240.00" id="758711" net="8" show="1" grparent="758715" state="1" pen="0,0,0" brush="255,255,255"/>
          </graphics>
        </attribute>
        <attribute name="Logic" id="758712" net="1">
          <![CDATA[0]]>
          <graphics count="0"/>
        </attribute>
        <attribute name="Comment" id="758713" net="8">
          <![CDATA[]]>
          <graphics count="1">
            <graphic yoff="40.00" x="1140.00" y="1280.00" id="758714" net="8" show="0" grparent="758715" state="1" pen="0,0,0" brush="255,255,255"/>
          </graphics>
        </attribute>
        <graphics count="1">
          <graphic x="1140.00" y="1240.00" id="758715" net="8" show="1" w="20.00" h="20.00" state="4" pen="0,0,0" brush="255,255,255"/>
        </graphics>
      </node>
      <node id="758743" net="8">
        <attribute name="Name" id="758744" net="8">
          <![CDATA[pip]]>
          <graphics count="1">
            <graphic xoff="29.00" yoff="7.00" x="1209.00" y="1267.00" id="758745" net="8" show="1" grparent="758753" state="1" pen="0,0,0" brush="255,255,255"/>
          </graphics>
        </attribute>
        <attribute name="ID" id="758746" net="8">
          <![CDATA[106]]>
          <graphics count="1">
            <graphic xoff="3.00" yoff="33.00" x="1183.00" y="1293.00" id="758747" net="8" show="1" grparent="758753" state="1" pen="0,0,0" brush="255,255,255"/>
          </graphics>
        </attribute>
        <attribute name="Marking" id="758748" net="8">
          <![CDATA[1]]>
          <graphics count="1">
            <graphic x="1180.00" y="1260.00" id="758749" net="8" show="1" grparent="758753" state="1" pen="0,0,0" brush="255,255,255"/>
          </graphics>
        </attribute>
        <attribute name="Logic" id="758750" net="1">
          <![CDATA[0]]>
          <graphics count="0"/>
        </attribute>
        <attribute name="Comment" id="758751" net="8">
          <![CDATA[]]>
          <graphics count="1">
            <graphic yoff="40.00" x="1180.00" y="1300.00" id="758752" net="8" show="0" grparent="758753" state="1" pen="0,0,0" brush="255,255,255"/>
          </graphics>
        </attribute>
        <graphics count="1">
          <graphic x="1180.00" y="1260.00" id="758753" net="8" show="1" w="20.00" h="20.00" state="4" pen="0,0,0" brush="255,255,255"/>
        </graphics>
      </node>
      <node id="758766" net="8">
        <attribute name="Name" id="758767" net="8">
          <![CDATA[DAG]]>
          <graphics count="1">
            <graphic xoff="27.00" yoff="14.00" x="1167.00" y="1354.00" id="758768" net="8" show="1" grparent="758776" state="1" pen="0,0,0" brush="255,255,255"/>
          </graphics>
        </attribute>
        <attribute name="ID" id="758769" net="8">
          <![CDATA[107]]>
          <graphics count="1">
            <graphic xoff="15.00" yoff="27.00" x="1155.00" y="1367.00" id="758770" net="8" show="1" grparent="758776" state="1" pen="0,0,0" brush="255,255,255"/>
          </graphics>
        </attribute>
        <attribute name="Marking" id="758771" net="8">
          <![CDATA[0]]>
          <graphics count="1">
            <graphic x="1140.00" y="1340.00" id="758772" net="8" show="1" grparent="758776" state="1" pen="0,0,0" brush="255,255,255"/>
          </graphics>
        </attribute>
        <attribute name="Logic" id="758773" net="1">
          <![CDATA[0]]>
          <graphics count="0"/>
        </attribute>
        <attribute name="Comment" id="758774" net="8">
          <![CDATA[]]>
          <graphics count="1">
            <graphic yoff="40.00" x="1140.00" y="1380.00" id="758775" net="8" show="0" grparent="758776" state="1" pen="0,0,0" brush="255,255,255"/>
          </graphics>
        </attribute>
        <graphics count="1">
          <graphic x="1140.00" y="1340.00" id="758776" net="8" show="1" w="20.00" h="20.00" state="4" pen="0,0,0" brush="255,255,255"/>
        </graphics>
      </node>
      <node id="758777" net="8">
        <attribute name="Name" id="758778" net="8">
          <![CDATA[IP3]]>
          <graphics count="1">
            <graphic xoff="24.00" yoff="11.00" x="1104.00" y="1351.00" id="758779" net="8" show="1" grparent="758787" state="1" pen="0,0,0" brush="255,255,255"/>
          </graphics>
        </attribute>
        <attribute name="ID" id="758780" net="8">
          <![CDATA[108]]>
          <graphics count="1">
            <graphic xoff="10.00" yoff="25.00" x="1090.00" y="1365.00" id="758781" net="8" show="1" grparent="758787" state="1" pen="0,0,0" brush="255,255,255"/>
          </graphics>
        </attribute>
        <attribute name="Marking" id="758782" net="8">
          <![CDATA[0]]>
          <graphics count="1">
            <graphic x="1080.00" y="1340.00" id="758783" net="8" show="1" grparent="758787" state="1" pen="0,0,0" brush="255,255,255"/>
          </graphics>
        </attribute>
        <attribute name="Logic" id="758784" net="1">
          <![CDATA[0]]>
          <graphics count="0"/>
        </attribute>
        <attribute name="Comment" id="758785" net="8">
          <![CDATA[]]>
          <graphics count="1">
            <graphic yoff="40.00" x="1080.00" y="1380.00" id="758786" net="8" show="0" grparent="758787" state="1" pen="0,0,0" brush="255,255,255"/>
          </graphics>
        </attribute>
        <graphics count="1">
          <graphic x="1080.00" y="1340.00" id="758787" net="8" show="1" w="20.00" h="20.00" state="4" pen="0,0,0" brush="255,255,255"/>
        </graphics>
      </node>
      <node id="758851" net="8">
        <attribute name="Name" id="758852" net="8">
          <![CDATA[PKC2]]>
          <graphics count="1">
            <graphic xoff="5.00" yoff="-19.00" x="1245.00" y="1361.00" id="758853" net="8" show="1" grparent="758861" state="1" pen="0,0,0" brush="255,255,255"/>
          </graphics>
        </attribute>
        <attribute name="ID" id="758854" net="8">
          <![CDATA[109]]>
          <graphics count="1">
            <graphic xoff="25.00" yoff="20.00" x="1265.00" y="1400.00" id="758855" net="8" show="1" grparent="758861" state="1" pen="0,0,0" brush="255,255,255"/>
          </graphics>
        </attribute>
        <attribute name="Marking" id="758856" net="8">
          <![CDATA[0]]>
          <graphics count="1">
            <graphic x="1240.00" y="1380.00" id="758857" net="8" show="1" grparent="758861" state="1" pen="0,0,0" brush="255,255,255"/>
          </graphics>
        </attribute>
        <attribute name="Logic" id="758858" net="1">
          <![CDATA[0]]>
          <graphics count="0"/>
        </attribute>
        <attribute name="Comment" id="758859" net="8">
          <![CDATA[]]>
          <graphics count="1">
            <graphic yoff="40.00" x="1240.00" y="1420.00" id="758860" net="8" show="0" grparent="758861" state="1" pen="0,0,0" brush="255,255,255"/>
          </graphics>
        </attribute>
        <graphics count="1">
          <graphic x="1240.00" y="1380.00" id="758861" net="8" show="1" w="20.00" h="20.00" state="4" pen="0,0,0" brush="255,255,255"/>
        </graphics>
      </node>
      <node id="758862" net="8">
        <attribute name="Name" id="758863" net="8">
          <![CDATA[]]>
          <graphics count="1">
            <graphic xoff="25.00" yoff="20.00" x="1265.00" y="1340.00" id="758864" net="8" show="1" grparent="758872" state="1" pen="0,0,0" brush="255,255,255"/>
          </graphics>
        </attribute>
        <attribute name="ID" id="758865" net="8">
          <![CDATA[110]]>
          <graphics count="1">
            <graphic xoff="25.00" yoff="20.00" x="1265.00" y="1340.00" id="758866" net="8" show="1" grparent="758872" state="1" pen="0,0,0" brush="255,255,255"/>
          </graphics>
        </attribute>
        <attribute name="Marking" id="758867" net="8">
          <![CDATA[1]]>
          <graphics count="1">
            <graphic x="1240.00" y="1320.00" id="758868" net="8" show="1" grparent="758872" state="1" pen="0,0,0" brush="255,255,255"/>
          </graphics>
        </attribute>
        <attribute name="Logic" id="758869" net="1">
          <![CDATA[0]]>
          <graphics count="0"/>
        </attribute>
        <attribute name="Comment" id="758870" net="8">
          <![CDATA[]]>
          <graphics count="1">
            <graphic yoff="40.00" x="1240.00" y="1360.00" id="758871" net="8" show="0" grparent="758872" state="1" pen="0,0,0" brush="255,255,255"/>
          </graphics>
        </attribute>
        <graphics count="1">
          <graphic x="1240.00" y="1320.00" id="758872" net="8" show="1" w="20.00" h="20.00" state="4" pen="0,0,0" brush="255,255,255"/>
        </graphics>
      </node>
      <node id="758918" net="8">
        <attribute name="Name" id="758919" net="8">
          <![CDATA[]]>
          <graphics count="1">
            <graphic xoff="25.00" yoff="20.00" x="1405.00" y="1320.00" id="758920" net="8" show="1" grparent="758928" state="1" pen="0,0,0" brush="255,255,255"/>
          </graphics>
        </attribute>
        <attribute name="ID" id="758921" net="8">
          <![CDATA[111]]>
          <graphics count="1">
            <graphic xoff="25.00" yoff="20.00" x="1405.00" y="1320.00" id="758922" net="8" show="1" grparent="758928" state="1" pen="0,0,0" brush="255,255,255"/>
          </graphics>
        </attribute>
        <attribute name="Marking" id="758923" net="8">
          <![CDATA[0]]>
          <graphics count="1">
            <graphic x="1380.00" y="1300.00" id="758924" net="8" show="1" grparent="758928" state="1" pen="0,0,0" brush="255,255,255"/>
          </graphics>
        </attribute>
        <attribute name="Logic" id="758925" net="1">
          <![CDATA[0]]>
          <graphics count="0"/>
        </attribute>
        <attribute name="Comment" id="758926" net="8">
          <![CDATA[]]>
          <graphics count="1">
            <graphic yoff="40.00" x="1380.00" y="1340.00" id="758927" net="8" show="0" grparent="758928" state="1" pen="0,0,0" brush="255,255,255"/>
          </graphics>
        </attribute>
        <graphics count="1">
          <graphic x="1380.00" y="1300.00" id="758928" net="8" show="1" w="20.00" h="20.00" state="4" pen="0,0,0" brush="255,255,255"/>
        </graphics>
      </node>
      <node id="758935" net="8">
        <attribute name="Name" id="758936" net="8">
          <![CDATA[RAs2]]>
          <graphics count="1">
            <graphic xoff="29.00" yoff="14.00" x="1329.00" y="1294.00" id="758937" net="8" show="1" grparent="758945" state="1" pen="0,0,0" brush="255,255,255"/>
          </graphics>
        </attribute>
        <attribute name="ID" id="758938" net="8">
          <![CDATA[112]]>
          <graphics count="1">
            <graphic xoff="16.00" yoff="33.00" x="1316.00" y="1313.00" id="758939" net="8" show="1" grparent="758945" state="1" pen="0,0,0" brush="255,255,255"/>
          </graphics>
        </attribute>
        <attribute name="Marking" id="758940" net="8">
          <![CDATA[1]]>
          <graphics count="1">
            <graphic x="1300.00" y="1280.00" id="758941" net="8" show="1" grparent="758945" state="1" pen="0,0,0" brush="255,255,255"/>
          </graphics>
        </attribute>
        <attribute name="Logic" id="758942" net="1">
          <![CDATA[0]]>
          <graphics count="0"/>
        </attribute>
        <attribute name="Comment" id="758943" net="8">
          <![CDATA[]]>
          <graphics count="1">
            <graphic yoff="40.00" x="1300.00" y="1320.00" id="758944" net="8" show="0" grparent="758945" state="1" pen="0,0,0" brush="255,255,255"/>
          </graphics>
        </attribute>
        <graphics count="1">
          <graphic x="1300.00" y="1280.00" id="758945" net="8" show="1" w="20.00" h="20.00" state="4" pen="0,0,0" brush="255,255,255"/>
        </graphics>
      </node>
      <node id="758979" net="8">
        <attribute name="Name" id="758980" net="8">
          <![CDATA[raf2]]>
          <graphics count="1">
            <graphic yoff="24.00" x="1260.00" y="1444.00" id="758981" net="8" show="1" grparent="758989" state="1" pen="0,0,0" brush="255,255,255"/>
          </graphics>
        </attribute>
        <attribute name="ID" id="758982" net="8">
          <![CDATA[113]]>
          <graphics count="1">
            <graphic xoff="76.00" yoff="24.00" x="1336.00" y="1444.00" id="758983" net="8" show="1" grparent="758989" state="1" pen="0,0,0" brush="255,255,255"/>
          </graphics>
        </attribute>
        <attribute name="Marking" id="758984" net="8">
          <![CDATA[1]]>
          <graphics count="1">
            <graphic x="1260.00" y="1420.00" id="758985" net="8" show="1" grparent="758989" state="1" pen="0,0,0" brush="255,255,255"/>
          </graphics>
        </attribute>
        <attribute name="Logic" id="758986" net="1">
          <![CDATA[0]]>
          <graphics count="0"/>
        </attribute>
        <attribute name="Comment" id="758987" net="8">
          <![CDATA[]]>
          <graphics count="1">
            <graphic yoff="40.00" x="1260.00" y="1460.00" id="758988" net="8" show="0" grparent="758989" state="1" pen="0,0,0" brush="255,255,255"/>
          </graphics>
        </attribute>
        <graphics count="1">
          <graphic x="1260.00" y="1420.00" id="758989" net="8" show="1" w="20.00" h="20.00" state="4" pen="0,0,0" brush="255,255,255"/>
        </graphics>
      </node>
      <node id="758990" net="8">
        <attribute name="Name" id="758991" net="8">
          <![CDATA[]]>
          <graphics count="1">
            <graphic xoff="25.00" yoff="20.00" x="1345.00" y="1420.00" id="758992" net="8" show="1" grparent="759000" state="1" pen="0,0,0" brush="255,255,255"/>
          </graphics>
        </attribute>
        <attribute name="ID" id="758993" net="8">
          <![CDATA[114]]>
          <graphics count="1">
            <graphic xoff="25.00" yoff="20.00" x="1345.00" y="1420.00" id="758994" net="8" show="1" grparent="759000" state="1" pen="0,0,0" brush="255,255,255"/>
          </graphics>
        </attribute>
        <attribute name="Marking" id="758995" net="8">
          <![CDATA[0]]>
          <graphics count="1">
            <graphic x="1320.00" y="1400.00" id="758996" net="8" show="1" grparent="759000" state="1" pen="0,0,0" brush="255,255,255"/>
          </graphics>
        </attribute>
        <attribute name="Logic" id="758997" net="1">
          <![CDATA[0]]>
          <graphics count="0"/>
        </attribute>
        <attribute name="Comment" id="758998" net="8">
          <![CDATA[]]>
          <graphics count="1">
            <graphic yoff="40.00" x="1320.00" y="1440.00" id="758999" net="8" show="0" grparent="759000" state="1" pen="0,0,0" brush="255,255,255"/>
          </graphics>
        </attribute>
        <graphics count="1">
          <graphic x="1320.00" y="1400.00" id="759000" net="8" show="1" w="20.00" h="20.00" state="4" pen="0,0,0" brush="255,255,255"/>
        </graphics>
      </node>
      <node id="759001" net="8">
        <attribute name="Name" id="759002" net="8">
          <![CDATA[mapkk2]]>
          <graphics count="1">
            <graphic xoff="-20.00" yoff="13.00" x="1260.00" y="1513.00" id="759003" net="8" show="1" grparent="759011" state="1" pen="0,0,0" brush="255,255,255"/>
          </graphics>
        </attribute>
        <attribute name="ID" id="759004" net="8">
          <![CDATA[115]]>
          <graphics count="1">
            <graphic xoff="25.00" yoff="20.00" x="1305.00" y="1520.00" id="759005" net="8" show="1" grparent="759011" state="1" pen="0,0,0" brush="255,255,255"/>
          </graphics>
        </attribute>
        <attribute name="Marking" id="759006" net="8">
          <![CDATA[1]]>
          <graphics count="1">
            <graphic x="1280.00" y="1500.00" id="759007" net="8" show="1" grparent="759011" state="1" pen="0,0,0" brush="255,255,255"/>
          </graphics>
        </attribute>
        <attribute name="Logic" id="759008" net="1">
          <![CDATA[0]]>
          <graphics count="0"/>
        </attribute>
        <attribute name="Comment" id="759009" net="8">
          <![CDATA[]]>
          <graphics count="1">
            <graphic yoff="40.00" x="1280.00" y="1540.00" id="759010" net="8" show="0" grparent="759011" state="1" pen="0,0,0" brush="255,255,255"/>
          </graphics>
        </attribute>
        <graphics count="1">
          <graphic x="1280.00" y="1500.00" id="759011" net="8" show="1" w="20.00" h="20.00" state="4" pen="0,0,0" brush="255,255,255"/>
        </graphics>
      </node>
      <node id="759012" net="8">
        <attribute name="Name" id="759013" net="8">
          <![CDATA[]]>
          <graphics count="1">
            <graphic xoff="25.00" yoff="20.00" x="1365.00" y="1500.00" id="759014" net="8" show="1" grparent="759022" state="1" pen="0,0,0" brush="255,255,255"/>
          </graphics>
        </attribute>
        <attribute name="ID" id="759015" net="8">
          <![CDATA[116]]>
          <graphics count="1">
            <graphic xoff="25.00" yoff="20.00" x="1365.00" y="1500.00" id="759016" net="8" show="1" grparent="759022" state="1" pen="0,0,0" brush="255,255,255"/>
          </graphics>
        </attribute>
        <attribute name="Marking" id="759017" net="8">
          <![CDATA[0]]>
          <graphics count="1">
            <graphic x="1340.00" y="1480.00" id="759018" net="8" show="1" grparent="759022" state="1" pen="0,0,0" brush="255,255,255"/>
          </graphics>
        </attribute>
        <attribute name="Logic" id="759019" net="1">
          <![CDATA[0]]>
          <graphics count="0"/>
        </attribute>
        <attribute name="Comment" id="759020" net="8">
          <![CDATA[]]>
          <graphics count="1">
            <graphic yoff="40.00" x="1340.00" y="1520.00" id="759021" net="8" show="0" grparent="759022" state="1" pen="0,0,0" brush="255,255,255"/>
          </graphics>
        </attribute>
        <graphics count="1">
          <graphic x="1340.00" y="1480.00" id="759022" net="8" show="1" w="20.00" h="20.00" state="4" pen="0,0,0" brush="255,255,255"/>
        </graphics>
      </node>
      <node id="759023" net="8">
        <attribute name="Name" id="759024" net="8">
          <![CDATA[mapk2]]>
          <graphics count="1">
            <graphic xoff="-8.00" yoff="21.00" x="1292.00" y="1581.00" id="759025" net="8" show="1" grparent="759033" state="1" pen="0,0,0" brush="255,255,255"/>
          </graphics>
        </attribute>
        <attribute name="ID" id="759026" net="8">
          <![CDATA[117]]>
          <graphics count="1">
            <graphic xoff="79.00" yoff="22.00" x="1379.00" y="1582.00" id="759027" net="8" show="1" grparent="759033" state="1" pen="0,0,0" brush="255,255,255"/>
          </graphics>
        </attribute>
        <attribute name="Marking" id="759028" net="8">
          <![CDATA[1]]>
          <graphics count="1">
            <graphic x="1300.00" y="1560.00" id="759029" net="8" show="1" grparent="759033" state="1" pen="0,0,0" brush="255,255,255"/>
          </graphics>
        </attribute>
        <attribute name="Logic" id="759030" net="1">
          <![CDATA[0]]>
          <graphics count="0"/>
        </attribute>
        <attribute name="Comment" id="759031" net="8">
          <![CDATA[]]>
          <graphics count="1">
            <graphic yoff="40.00" x="1300.00" y="1600.00" id="759032" net="8" show="0" grparent="759033" state="1" pen="0,0,0" brush="255,255,255"/>
          </graphics>
        </attribute>
        <graphics count="1">
          <graphic x="1300.00" y="1560.00" id="759033" net="8" show="1" w="20.00" h="20.00" state="4" pen="0,0,0" brush="255,255,255"/>
        </graphics>
      </node>
      <node id="759034" net="8">
        <attribute name="Name" id="759035" net="8">
          <![CDATA[]]>
          <graphics count="1">
            <graphic xoff="25.00" yoff="20.00" x="1385.00" y="1560.00" id="759036" net="8" show="1" grparent="759044" state="1" pen="0,0,0" brush="255,255,255"/>
          </graphics>
        </attribute>
        <attribute name="ID" id="759037" net="8">
          <![CDATA[118]]>
          <graphics count="1">
            <graphic xoff="27.00" yoff="13.00" x="1387.00" y="1553.00" id="759038" net="8" show="1" grparent="759044" state="1" pen="0,0,0" brush="255,255,255"/>
          </graphics>
        </attribute>
        <attribute name="Marking" id="759039" net="8">
          <![CDATA[0]]>
          <graphics count="1">
            <graphic x="1360.00" y="1540.00" id="759040" net="8" show="1" grparent="759044" state="1" pen="0,0,0" brush="255,255,255"/>
          </graphics>
        </attribute>
        <attribute name="Logic" id="759041" net="1">
          <![CDATA[0]]>
          <graphics count="0"/>
        </attribute>
        <attribute name="Comment" id="759042" net="8">
          <![CDATA[]]>
          <graphics count="1">
            <graphic yoff="40.00" x="1360.00" y="1580.00" id="759043" net="8" show="0" grparent="759044" state="1" pen="0,0,0" brush="255,255,255"/>
          </graphics>
        </attribute>
        <graphics count="1">
          <graphic x="1360.00" y="1540.00" id="759044" net="8" show="1" w="20.00" h="20.00" state="4" pen="0,0,0" brush="255,255,255"/>
        </graphics>
      </node>
      <node id="759296" net="8">
        <attribute name="Name" id="759297" net="8">
          <![CDATA[ca]]>
          <graphics count="1">
            <graphic xoff="-23.00" yoff="3.00" x="1037.00" y="1423.00" id="759298" net="8" show="1" grparent="759306" state="1" pen="0,0,0" brush="255,255,255"/>
          </graphics>
        </attribute>
        <attribute name="ID" id="759299" net="8">
          <![CDATA[119]]>
          <graphics count="1">
            <graphic xoff="-1.00" yoff="25.00" x="1059.00" y="1445.00" id="759300" net="8" show="1" grparent="759306" state="1" pen="0,0,0" brush="255,255,255"/>
          </graphics>
        </attribute>
        <attribute name="Marking" id="759301" net="8">
          <![CDATA[0]]>
          <graphics count="1">
            <graphic x="1060.00" y="1420.00" id="759302" net="8" show="1" grparent="759306" state="1" pen="0,0,0" brush="255,255,255"/>
          </graphics>
        </attribute>
        <attribute name="Logic" id="759303" net="1">
          <![CDATA[0]]>
          <graphics count="0"/>
        </attribute>
        <attribute name="Comment" id="759304" net="8">
          <![CDATA[]]>
          <graphics count="1">
            <graphic yoff="40.00" x="1060.00" y="1460.00" id="759305" net="8" show="0" grparent="759306" state="1" pen="0,0,0" brush="255,255,255"/>
          </graphics>
        </attribute>
        <graphics count="1">
          <graphic x="1060.00" y="1420.00" id="759306" net="8" show="1" w="20.00" h="20.00" state="4" pen="0,0,0" brush="255,255,255"/>
        </graphics>
      </node>
      <node id="759313" net="8">
        <attribute name="Name" id="759314" net="8">
          <![CDATA[cam_k_kk2]]>
          <graphics count="1">
            <graphic xoff="42.00" yoff="-13.00" x="1202.00" y="1407.00" id="759315" net="8" show="1" grparent="759323" state="1" pen="0,0,0" brush="255,255,255"/>
          </graphics>
        </attribute>
        <attribute name="ID" id="759316" net="8">
          <![CDATA[120]]>
          <graphics count="1">
            <graphic xoff="25.00" yoff="20.00" x="1185.00" y="1440.00" id="759317" net="8" show="1" grparent="759323" state="1" pen="0,0,0" brush="255,255,255"/>
          </graphics>
        </attribute>
        <attribute name="Marking" id="759318" net="8">
          <![CDATA[1]]>
          <graphics count="1">
            <graphic x="1160.00" y="1420.00" id="759319" net="8" show="1" grparent="759323" state="1" pen="0,0,0" brush="255,255,255"/>
          </graphics>
        </attribute>
        <attribute name="Logic" id="759320" net="1">
          <![CDATA[0]]>
          <graphics count="0"/>
        </attribute>
        <attribute name="Comment" id="759321" net="8">
          <![CDATA[]]>
          <graphics count="1">
            <graphic yoff="40.00" x="1160.00" y="1460.00" id="759322" net="8" show="0" grparent="759323" state="1" pen="0,0,0" brush="255,255,255"/>
          </graphics>
        </attribute>
        <graphics count="1">
          <graphic x="1160.00" y="1420.00" id="759323" net="8" show="1" w="20.00" h="20.00" state="4" pen="0,0,0" brush="255,255,255"/>
        </graphics>
      </node>
      <node id="759324" net="8">
        <attribute name="Name" id="759325" net="8">
          <![CDATA[camk_pp]]>
          <graphics count="1">
            <graphic xoff="-3.00" yoff="25.00" x="1097.00" y="1525.00" id="759326" net="8" show="1" grparent="759334" state="1" pen="0,0,0" brush="255,255,255"/>
          </graphics>
        </attribute>
        <attribute name="ID" id="759327" net="8">
          <![CDATA[121]]>
          <graphics count="1">
            <graphic xoff="11.00" yoff="50.00" x="1111.00" y="1550.00" id="759328" net="8" show="1" grparent="759334" state="1" pen="0,0,0" brush="255,255,255"/>
          </graphics>
        </attribute>
        <attribute name="Marking" id="759329" net="8">
          <![CDATA[0]]>
          <graphics count="1">
            <graphic x="1100.00" y="1500.00" id="759330" net="8" show="1" grparent="759334" state="1" pen="0,0,0" brush="255,255,255"/>
          </graphics>
        </attribute>
        <attribute name="Logic" id="759331" net="1">
          <![CDATA[0]]>
          <graphics count="0"/>
        </attribute>
        <attribute name="Comment" id="759332" net="8">
          <![CDATA[]]>
          <graphics count="1">
            <graphic yoff="40.00" x="1100.00" y="1540.00" id="759333" net="8" show="0" grparent="759334" state="1" pen="0,0,0" brush="255,255,255"/>
          </graphics>
        </attribute>
        <graphics count="1">
          <graphic x="1100.00" y="1500.00" id="759334" net="8" show="1" w="20.00" h="20.00" state="4" pen="0,0,0" brush="255,255,255"/>
        </graphics>
      </node>
      <node id="759395" net="8">
        <attribute name="Name" id="759396" net="8">
          <![CDATA[CREB_P]]>
          <graphics count="1">
            <graphic xoff="25.00" yoff="20.00" x="1225.00" y="1600.00" id="759397" net="8" show="1" grparent="759405" state="1" pen="0,0,0" brush="255,255,255"/>
          </graphics>
        </attribute>
        <attribute name="ID" id="759398" net="8">
          <![CDATA[122]]>
          <graphics count="1">
            <graphic xoff="33.00" yoff="4.00" x="1233.00" y="1584.00" id="759399" net="8" show="1" grparent="759405" state="1" pen="0,0,0" brush="255,255,255"/>
          </graphics>
        </attribute>
        <attribute name="Marking" id="759400" net="8">
          <![CDATA[0]]>
          <graphics count="1">
            <graphic x="1200.00" y="1580.00" id="759401" net="8" show="1" grparent="759405" state="1" pen="0,0,0" brush="255,255,255"/>
          </graphics>
        </attribute>
        <attribute name="Logic" id="759402" net="1">
          <![CDATA[0]]>
          <graphics count="0"/>
        </attribute>
        <attribute name="Comment" id="759403" net="8">
          <![CDATA[]]>
          <graphics count="1">
            <graphic yoff="40.00" x="1200.00" y="1620.00" id="759404" net="8" show="0" grparent="759405" state="1" pen="0,0,0" brush="255,255,255"/>
          </graphics>
        </attribute>
        <graphics count="1">
          <graphic x="1200.00" y="1580.00" id="759405" net="8" show="1" w="20.00" h="20.00" state="4" pen="0,0,0" brush="255,255,255"/>
        </graphics>
      </node>
      <node id="759406" net="8">
        <attribute name="Name" id="759407" net="8">
          <![CDATA[]]>
          <graphics count="1">
            <graphic xoff="25.00" yoff="20.00" x="1165.00" y="1620.00" id="759408" net="8" show="1" grparent="759416" state="1" pen="0,0,0" brush="255,255,255"/>
          </graphics>
        </attribute>
        <attribute name="ID" id="759409" net="8">
          <![CDATA[123]]>
          <graphics count="1">
            <graphic xoff="25.00" yoff="20.00" x="1165.00" y="1620.00" id="759410" net="8" show="1" grparent="759416" state="1" pen="0,0,0" brush="255,255,255"/>
          </graphics>
        </attribute>
        <attribute name="Marking" id="759411" net="8">
          <![CDATA[1]]>
          <graphics count="1">
            <graphic x="1140.00" y="1600.00" id="759412" net="8" show="1" grparent="759416" state="1" pen="0,0,0" brush="255,255,255"/>
          </graphics>
        </attribute>
        <attribute name="Logic" id="759413" net="1">
          <![CDATA[0]]>
          <graphics count="0"/>
        </attribute>
        <attribute name="Comment" id="759414" net="8">
          <![CDATA[]]>
          <graphics count="1">
            <graphic yoff="40.00" x="1140.00" y="1640.00" id="759415" net="8" show="0" grparent="759416" state="1" pen="0,0,0" brush="255,255,255"/>
          </graphics>
        </attribute>
        <graphics count="1">
          <graphic x="1140.00" y="1600.00" id="759416" net="8" show="1" w="20.00" h="20.00" state="4" pen="0,0,0" brush="255,255,255"/>
        </graphics>
      </node>
      <node id="759531" net="8">
        <attribute name="Name" id="759532" net="8">
          <![CDATA[PI3k]]>
          <graphics count="1">
            <graphic xoff="-2.00" yoff="-17.00" x="1278.00" y="1003.00" id="759533" net="8" show="1" grparent="759541" state="1" pen="0,0,0" brush="255,255,255"/>
          </graphics>
        </attribute>
        <attribute name="ID" id="759534" net="8">
          <![CDATA[124]]>
          <graphics count="1">
            <graphic xoff="25.00" yoff="20.00" x="1305.00" y="1040.00" id="759535" net="8" show="1" grparent="759541" state="1" pen="0,0,0" brush="255,255,255"/>
          </graphics>
        </attribute>
        <attribute name="Marking" id="759536" net="8">
          <![CDATA[1]]>
          <graphics count="1">
            <graphic x="1280.00" y="1020.00" id="759537" net="8" show="1" grparent="759541" state="1" pen="0,0,0" brush="255,255,255"/>
          </graphics>
        </attribute>
        <attribute name="Logic" id="759538" net="1">
          <![CDATA[0]]>
          <graphics count="0"/>
        </attribute>
        <attribute name="Comment" id="759539" net="8">
          <![CDATA[]]>
          <graphics count="1">
            <graphic yoff="40.00" x="1280.00" y="1060.00" id="759540" net="8" show="0" grparent="759541" state="1" pen="0,0,0" brush="255,255,255"/>
          </graphics>
        </attribute>
        <graphics count="1">
          <graphic x="1280.00" y="1020.00" id="759541" net="8" show="1" w="20.00" h="20.00" state="4" pen="0,0,0" brush="255,255,255"/>
        </graphics>
      </node>
      <node id="759542" net="8">
        <attribute name="Name" id="759543" net="8">
          <![CDATA[csrc1]]>
          <graphics count="1">
            <graphic xoff="-6.00" yoff="19.00" x="1214.00" y="1119.00" id="759544" net="8" show="1" grparent="759552" state="1" pen="0,0,0" brush="255,255,255"/>
          </graphics>
        </attribute>
        <attribute name="ID" id="759545" net="8">
          <![CDATA[125]]>
          <graphics count="1">
            <graphic xoff="25.00" yoff="20.00" x="1245.00" y="1120.00" id="759546" net="8" show="1" grparent="759552" state="1" pen="0,0,0" brush="255,255,255"/>
          </graphics>
        </attribute>
        <attribute name="Marking" id="759547" net="8">
          <![CDATA[1]]>
          <graphics count="1">
            <graphic x="1220.00" y="1100.00" id="759548" net="8" show="1" grparent="759552" state="1" pen="0,0,0" brush="255,255,255"/>
          </graphics>
        </attribute>
        <attribute name="Logic" id="759549" net="1">
          <![CDATA[0]]>
          <graphics count="0"/>
        </attribute>
        <attribute name="Comment" id="759550" net="8">
          <![CDATA[]]>
          <graphics count="1">
            <graphic yoff="40.00" x="1220.00" y="1140.00" id="759551" net="8" show="0" grparent="759552" state="1" pen="0,0,0" brush="255,255,255"/>
          </graphics>
        </attribute>
        <graphics count="1">
          <graphic x="1220.00" y="1100.00" id="759552" net="8" show="1" w="20.00" h="20.00" state="4" pen="0,0,0" brush="255,255,255"/>
        </graphics>
      </node>
      <node id="759607" net="8">
        <attribute name="Name" id="759608" net="8">
          <![CDATA[sos1]]>
          <graphics count="1">
            <graphic xoff="6.00" yoff="-16.00" x="1386.00" y="1064.00" id="759609" net="8" show="1" grparent="759617" state="1" pen="0,0,0" brush="255,255,255"/>
          </graphics>
        </attribute>
        <attribute name="ID" id="759610" net="8">
          <![CDATA[126]]>
          <graphics count="1">
            <graphic xoff="25.00" yoff="20.00" x="1405.00" y="1100.00" id="759611" net="8" show="1" grparent="759617" state="1" pen="0,0,0" brush="255,255,255"/>
          </graphics>
        </attribute>
        <attribute name="Marking" id="759612" net="8">
          <![CDATA[1]]>
          <graphics count="1">
            <graphic x="1380.00" y="1080.00" id="759613" net="8" show="1" grparent="759617" state="1" pen="0,0,0" brush="255,255,255"/>
          </graphics>
        </attribute>
        <attribute name="Logic" id="759614" net="1">
          <![CDATA[0]]>
          <graphics count="0"/>
        </attribute>
        <attribute name="Comment" id="759615" net="8">
          <![CDATA[]]>
          <graphics count="1">
            <graphic yoff="40.00" x="1380.00" y="1120.00" id="759616" net="8" show="0" grparent="759617" state="1" pen="0,0,0" brush="255,255,255"/>
          </graphics>
        </attribute>
        <graphics count="1">
          <graphic x="1380.00" y="1080.00" id="759617" net="8" show="1" w="20.00" h="20.00" state="4" pen="0,0,0" brush="255,255,255"/>
        </graphics>
      </node>
      <node id="759618" net="8">
        <attribute name="Name" id="759619" net="8">
          <![CDATA[grb1]]>
          <graphics count="1">
            <graphic xoff="25.00" yoff="20.00" x="1325.00" y="1140.00" id="759620" net="8" show="1" grparent="759628" state="1" pen="0,0,0" brush="255,255,255"/>
          </graphics>
        </attribute>
        <attribute name="ID" id="759621" net="8">
          <![CDATA[127]]>
          <graphics count="1">
            <graphic xoff="33.00" yoff="30.00" x="1333.00" y="1150.00" id="759622" net="8" show="1" grparent="759628" state="1" pen="0,0,0" brush="255,255,255"/>
          </graphics>
        </attribute>
        <attribute name="Marking" id="759623" net="8">
          <![CDATA[1]]>
          <graphics count="1">
            <graphic x="1300.00" y="1120.00" id="759624" net="8" show="1" grparent="759628" state="1" pen="0,0,0" brush="255,255,255"/>
          </graphics>
        </attribute>
        <attribute name="Logic" id="759625" net="1">
          <![CDATA[0]]>
          <graphics count="0"/>
        </attribute>
        <attribute name="Comment" id="759626" net="8">
          <![CDATA[]]>
          <graphics count="1">
            <graphic yoff="40.00" x="1300.00" y="1160.00" id="759627" net="8" show="0" grparent="759628" state="1" pen="0,0,0" brush="255,255,255"/>
          </graphics>
        </attribute>
        <graphics count="1">
          <graphic x="1300.00" y="1120.00" id="759628" net="8" show="1" w="20.00" h="20.00" state="4" pen="0,0,0" brush="255,255,255"/>
        </graphics>
      </node>
      <node id="759629" net="8">
        <attribute name="Name" id="759630" net="8">
          <![CDATA[complex]]>
          <graphics count="1">
            <graphic xoff="29.00" yoff="-21.00" x="1389.00" y="1139.00" id="759631" net="8" show="1" grparent="759639" state="1" pen="0,0,0" brush="255,255,255"/>
          </graphics>
        </attribute>
        <attribute name="ID" id="759632" net="8">
          <![CDATA[128]]>
          <graphics count="1">
            <graphic xoff="25.00" yoff="20.00" x="1385.00" y="1180.00" id="759633" net="8" show="1" grparent="759639" state="1" pen="0,0,0" brush="255,255,255"/>
          </graphics>
        </attribute>
        <attribute name="Marking" id="759634" net="8">
          <![CDATA[0]]>
          <graphics count="1">
            <graphic x="1360.00" y="1160.00" id="759635" net="8" show="1" grparent="759639" state="1" pen="0,0,0" brush="255,255,255"/>
          </graphics>
        </attribute>
        <attribute name="Logic" id="759636" net="1">
          <![CDATA[0]]>
          <graphics count="0"/>
        </attribute>
        <attribute name="Comment" id="759637" net="8">
          <![CDATA[]]>
          <graphics count="1">
            <graphic yoff="40.00" x="1360.00" y="1200.00" id="759638" net="8" show="0" grparent="759639" state="1" pen="0,0,0" brush="255,255,255"/>
          </graphics>
        </attribute>
        <graphics count="1">
          <graphic x="1360.00" y="1160.00" id="759639" net="8" show="1" w="20.00" h="20.00" state="4" pen="0,0,0" brush="255,255,255"/>
        </graphics>
      </node>
      <node id="768359" net="1">
        <attribute name="Name" id="768360" net="1">
          <![CDATA[glu1]]>
          <graphics count="3">
            <graphic xoff="2.00" yoff="-24.00" x="1602.00" y="996.00" id="768361" net="1" show="1" grparent="768369" state="1" pen="0,0,0" brush="255,255,255"/>
            <graphic xoff="35.00" yoff="1.00" x="875.00" y="1181.00" id="800829" net="10" show="1" grparent="800828" state="1" pen="0,0,0" brush="255,255,255"/>
            <graphic xoff="4.00" yoff="20.00" x="1044.00" y="1260.00" id="808790" net="14" show="1" grparent="808789" state="1" pen="0,0,0" brush="255,255,255"/>
          </graphics>
        </attribute>
        <attribute name="ID" id="768362" net="1">
          <![CDATA[129]]>
          <graphics count="3">
            <graphic xoff="25.00" yoff="20.00" x="1625.00" y="1040.00" id="768363" net="1" show="1" grparent="768369" state="1" pen="0,0,0" brush="255,255,255"/>
            <graphic xoff="-38.00" yoff="-1.00" x="802.00" y="1179.00" id="800830" net="10" show="1" grparent="800828" state="1" pen="0,0,0" brush="255,255,255"/>
            <graphic xoff="5.00" yoff="-18.00" x="1045.00" y="1222.00" id="808791" net="14" show="1" grparent="808789" state="1" pen="0,0,0" brush="255,255,255"/>
          </graphics>
        </attribute>
        <attribute name="Marking" id="768364" net="1">
          <![CDATA[0]]>
          <graphics count="3">
            <graphic x="1600.00" y="1020.00" id="768365" net="1" show="1" grparent="768369" state="1" pen="0,0,0" brush="255,255,255"/>
            <graphic x="840.00" y="1180.00" id="800831" net="10" show="1" grparent="800828" state="1" pen="0,0,0" brush="255,255,255"/>
            <graphic x="1040.00" y="1240.00" id="808792" net="14" show="1" grparent="808789" state="1" pen="0,0,0" brush="255,255,255"/>
          </graphics>
        </attribute>
        <attribute name="Logic" id="768366" net="1">
          <![CDATA[0]]>
          <graphics count="0"/>
        </attribute>
        <attribute name="Comment" id="768367" net="1">
          <![CDATA[]]>
          <graphics count="3">
            <graphic yoff="40.00" x="1600.00" y="1060.00" id="768368" net="1" show="0" grparent="768369" state="1" pen="0,0,0" brush="255,255,255"/>
            <graphic yoff="40.00" x="840.00" y="1220.00" id="800832" net="10" show="0" grparent="800828" state="1" pen="0,0,0" brush="255,255,255"/>
            <graphic yoff="40.00" x="1040.00" y="1280.00" id="808793" net="14" show="0" grparent="808789" state="1" pen="0,0,0" brush="255,255,255"/>
          </graphics>
        </attribute>
        <graphics count="3">
          <graphic x="1600.00" y="1020.00" id="768369" net="1" show="1" w="20.00" h="20.00" state="4" pen="0,0,0" brush="255,255,255"/>
          <graphic x="840.00" y="1180.00" id="800828" net="10" show="1" w="20.00" h="20.00" state="8" pen="0,0,0" brush="255,255,255"/>
          <graphic x="1040.00" y="1240.00" id="808789" net="14" show="1" w="20.00" h="20.00" state="8" pen="0,0,0" brush="255,255,255"/>
        </graphics>
      </node>
      <node id="768379" net="10">
        <attribute name="Name" id="768380" net="10">
          <![CDATA[]]>
          <graphics count="1">
            <graphic xoff="25.00" yoff="20.00" x="865.00" y="1340.00" id="768381" net="10" show="1" grparent="768389" state="1" pen="0,0,0" brush="255,255,255"/>
          </graphics>
        </attribute>
        <attribute name="ID" id="768382" net="10">
          <![CDATA[130]]>
          <graphics count="1">
            <graphic xoff="40.00" yoff="2.00" x="880.00" y="1322.00" id="768383" net="10" show="1" grparent="768389" state="1" pen="0,0,0" brush="255,255,255"/>
          </graphics>
        </attribute>
        <attribute name="Marking" id="768384" net="10">
          <![CDATA[0]]>
          <graphics count="1">
            <graphic x="840.00" y="1320.00" id="768385" net="10" show="1" grparent="768389" state="1" pen="0,0,0" brush="255,255,255"/>
          </graphics>
        </attribute>
        <attribute name="Logic" id="768386" net="1">
          <![CDATA[0]]>
          <graphics count="0"/>
        </attribute>
        <attribute name="Comment" id="768387" net="10">
          <![CDATA[]]>
          <graphics count="1">
            <graphic yoff="40.00" x="840.00" y="1360.00" id="768388" net="10" show="0" grparent="768389" state="1" pen="0,0,0" brush="255,255,255"/>
          </graphics>
        </attribute>
        <graphics count="1">
          <graphic x="840.00" y="1320.00" id="768389" net="10" show="1" w="20.00" h="20.00" state="1" pen="0,0,0" brush="255,255,255"/>
        </graphics>
      </node>
      <node id="768408" net="10">
        <attribute name="Name" id="768409" net="10">
          <![CDATA[G6P]]>
          <graphics count="1">
            <graphic xoff="30.00" yoff="1.00" x="870.00" y="1461.00" id="768410" net="10" show="1" grparent="768418" state="1" pen="0,0,0" brush="255,255,255"/>
          </graphics>
        </attribute>
        <attribute name="ID" id="768411" net="10">
          <![CDATA[131]]>
          <graphics count="1">
            <graphic xoff="-35.00" yoff="-1.00" x="805.00" y="1459.00" id="768412" net="10" show="1" grparent="768418" state="1" pen="0,0,0" brush="255,255,255"/>
          </graphics>
        </attribute>
        <attribute name="Marking" id="768413" net="10">
          <![CDATA[0]]>
          <graphics count="1">
            <graphic x="840.00" y="1460.00" id="768414" net="10" show="1" grparent="768418" state="1" pen="0,0,0" brush="255,255,255"/>
          </graphics>
        </attribute>
        <attribute name="Logic" id="768415" net="1">
          <![CDATA[0]]>
          <graphics count="0"/>
        </attribute>
        <attribute name="Comment" id="768416" net="10">
          <![CDATA[]]>
          <graphics count="1">
            <graphic yoff="40.00" x="840.00" y="1500.00" id="768417" net="10" show="0" grparent="768418" state="1" pen="0,0,0" brush="255,255,255"/>
          </graphics>
        </attribute>
        <graphics count="1">
          <graphic x="840.00" y="1460.00" id="768418" net="10" show="1" w="20.00" h="20.00" state="1" pen="0,0,0" brush="255,255,255"/>
        </graphics>
      </node>
      <node id="768428" net="10">
        <attribute name="Name" id="768429" net="10">
          <![CDATA[F6P]]>
          <graphics count="1">
            <graphic xoff="27.00" yoff="1.00" x="867.00" y="1561.00" id="768430" net="10" show="1" grparent="768438" state="1" pen="0,0,0" brush="255,255,255"/>
          </graphics>
        </attribute>
        <attribute name="ID" id="768431" net="10">
          <![CDATA[132]]>
          <graphics count="1">
            <graphic xoff="-36.00" yoff="-3.00" x="804.00" y="1557.00" id="768432" net="10" show="1" grparent="768438" state="1" pen="0,0,0" brush="255,255,255"/>
          </graphics>
        </attribute>
        <attribute name="Marking" id="768433" net="10">
          <![CDATA[0]]>
          <graphics count="1">
            <graphic x="840.00" y="1560.00" id="768434" net="10" show="1" grparent="768438" state="1" pen="0,0,0" brush="255,255,255"/>
          </graphics>
        </attribute>
        <attribute name="Logic" id="768435" net="1">
          <![CDATA[0]]>
          <graphics count="0"/>
        </attribute>
        <attribute name="Comment" id="768436" net="10">
          <![CDATA[]]>
          <graphics count="1">
            <graphic yoff="40.00" x="840.00" y="1600.00" id="768437" net="10" show="0" grparent="768438" state="1" pen="0,0,0" brush="255,255,255"/>
          </graphics>
        </attribute>
        <graphics count="1">
          <graphic x="840.00" y="1560.00" id="768438" net="10" show="1" w="20.00" h="20.00" state="1" pen="0,0,0" brush="255,255,255"/>
        </graphics>
      </node>
      <node id="768448" net="10">
        <attribute name="Name" id="768449" net="10">
          <![CDATA[F16BP]]>
          <graphics count="1">
            <graphic xoff="4.00" yoff="20.00" x="904.00" y="1640.00" id="768450" net="10" show="1" grparent="768458" state="1" pen="0,0,0" brush="255,255,255"/>
          </graphics>
        </attribute>
        <attribute name="ID" id="768451" net="10">
          <![CDATA[133]]>
          <graphics count="1">
            <graphic xoff="2.00" yoff="-20.00" x="902.00" y="1600.00" id="768452" net="10" show="1" grparent="768458" state="1" pen="0,0,0" brush="255,255,255"/>
          </graphics>
        </attribute>
        <attribute name="Marking" id="768453" net="10">
          <![CDATA[0]]>
          <graphics count="1">
            <graphic x="900.00" y="1620.00" id="768454" net="10" show="1" grparent="768458" state="1" pen="0,0,0" brush="255,255,255"/>
          </graphics>
        </attribute>
        <attribute name="Logic" id="768455" net="1">
          <![CDATA[0]]>
          <graphics count="0"/>
        </attribute>
        <attribute name="Comment" id="768456" net="10">
          <![CDATA[]]>
          <graphics count="1">
            <graphic yoff="40.00" x="900.00" y="1660.00" id="768457" net="10" show="0" grparent="768458" state="1" pen="0,0,0" brush="255,255,255"/>
          </graphics>
        </attribute>
        <graphics count="1">
          <graphic x="900.00" y="1620.00" id="768458" net="10" show="1" w="20.00" h="20.00" state="1" pen="0,0,0" brush="255,255,255"/>
        </graphics>
      </node>
      <node id="768468" net="10">
        <attribute name="Name" id="768469" net="10">
          <![CDATA[DHAP]]>
          <graphics count="1">
            <graphic xoff="3.00" yoff="21.00" x="963.00" y="1681.00" id="768470" net="10" show="1" grparent="768478" state="1" pen="0,0,0" brush="255,255,255"/>
          </graphics>
        </attribute>
        <attribute name="ID" id="768471" net="10">
          <![CDATA[134]]>
          <graphics count="1">
            <graphic xoff="-28.00" yoff="1.00" x="932.00" y="1661.00" id="768472" net="10" show="1" grparent="768478" state="1" pen="0,0,0" brush="255,255,255"/>
          </graphics>
        </attribute>
        <attribute name="Marking" id="768473" net="10">
          <![CDATA[0]]>
          <graphics count="1">
            <graphic x="960.00" y="1660.00" id="768474" net="10" show="1" grparent="768478" state="1" pen="0,0,0" brush="255,255,255"/>
          </graphics>
        </attribute>
        <attribute name="Logic" id="768475" net="1">
          <![CDATA[0]]>
          <graphics count="0"/>
        </attribute>
        <attribute name="Comment" id="768476" net="10">
          <![CDATA[]]>
          <graphics count="1">
            <graphic yoff="40.00" x="960.00" y="1700.00" id="768477" net="10" show="0" grparent="768478" state="1" pen="0,0,0" brush="255,255,255"/>
          </graphics>
        </attribute>
        <graphics count="1">
          <graphic x="960.00" y="1660.00" id="768478" net="10" show="1" w="20.00" h="20.00" state="1" pen="0,0,0" brush="255,255,255"/>
        </graphics>
      </node>
      <node id="768479" net="10">
        <attribute name="Name" id="768480" net="10">
          <![CDATA[GADP]]>
          <graphics count="1">
            <graphic yoff="-25.00" x="1020.00" y="1595.00" id="768481" net="10" show="1" grparent="768489" state="1" pen="0,0,0" brush="255,255,255"/>
          </graphics>
        </attribute>
        <attribute name="ID" id="768482" net="10">
          <![CDATA[135]]>
          <graphics count="1">
            <graphic xoff="33.00" yoff="-29.00" x="1053.00" y="1591.00" id="768483" net="10" show="1" grparent="768489" state="1" pen="0,0,0" brush="255,255,255"/>
          </graphics>
        </attribute>
        <attribute name="Marking" id="768484" net="10">
          <![CDATA[0]]>
          <graphics count="1">
            <graphic x="1020.00" y="1620.00" id="768485" net="10" show="1" grparent="768489" state="1" pen="0,0,0" brush="255,255,255"/>
          </graphics>
        </attribute>
        <attribute name="Logic" id="768486" net="1">
          <![CDATA[0]]>
          <graphics count="0"/>
        </attribute>
        <attribute name="Comment" id="768487" net="10">
          <![CDATA[]]>
          <graphics count="1">
            <graphic yoff="40.00" x="1020.00" y="1660.00" id="768488" net="10" show="0" grparent="768489" state="1" pen="0,0,0" brush="255,255,255"/>
          </graphics>
        </attribute>
        <graphics count="1">
          <graphic x="1020.00" y="1620.00" id="768489" net="10" show="1" w="20.00" h="20.00" state="1" pen="0,0,0" brush="255,255,255"/>
        </graphics>
      </node>
      <node id="768572" net="10">
        <attribute name="Name" id="768573" net="10">
          <![CDATA[exokinase]]>
          <graphics count="1">
            <graphic xoff="25.00" yoff="20.00" x="925.00" y="1420.00" id="768574" net="10" show="1" grparent="768582" state="1" pen="0,0,0" brush="255,255,255"/>
          </graphics>
        </attribute>
        <attribute name="ID" id="768575" net="10">
          <![CDATA[136]]>
          <graphics count="1">
            <graphic xoff="48.00" yoff="-2.00" x="948.00" y="1398.00" id="768576" net="10" show="1" grparent="768582" state="1" pen="0,0,0" brush="255,255,255"/>
          </graphics>
        </attribute>
        <attribute name="Marking" id="768577" net="10">
          <![CDATA[1]]>
          <graphics count="1">
            <graphic x="900.00" y="1400.00" id="768578" net="10" show="1" grparent="768582" state="1" pen="0,0,0" brush="255,255,255"/>
          </graphics>
        </attribute>
        <attribute name="Logic" id="768579" net="1">
          <![CDATA[0]]>
          <graphics count="0"/>
        </attribute>
        <attribute name="Comment" id="768580" net="10">
          <![CDATA[]]>
          <graphics count="1">
            <graphic xoff="40.00" yoff="100.00" x="940.00" y="1500.00" id="768581" net="10" show="0" grparent="768582" state="1" pen="0,0,0" brush="255,255,255"/>
          </graphics>
        </attribute>
        <graphics count="1">
          <graphic x="900.00" y="1400.00" id="768582" net="10" show="1" w="20.00" h="20.00" state="1" pen="0,0,0" brush="255,255,255"/>
        </graphics>
      </node>
      <node id="770522" net="10">
        <attribute name="Name" id="770523" net="10">
          <![CDATA[Isomerase]]>
          <graphics count="1">
            <graphic xoff="8.00" yoff="20.00" x="768.00" y="1540.00" id="770524" net="10" show="1" grparent="770532" state="1" pen="0,0,0" brush="255,255,255"/>
          </graphics>
        </attribute>
        <attribute name="ID" id="770525" net="10">
          <![CDATA[137]]>
          <graphics count="1">
            <graphic xoff="-41.00" yoff="-5.00" x="719.00" y="1515.00" id="770526" net="10" show="1" grparent="770532" state="1" pen="0,0,0" brush="255,255,255"/>
          </graphics>
        </attribute>
        <attribute name="Marking" id="770527" net="10">
          <![CDATA[1]]>
          <graphics count="1">
            <graphic x="760.00" y="1520.00" id="770528" net="10" show="1" grparent="770532" state="1" pen="0,0,0" brush="255,255,255"/>
          </graphics>
        </attribute>
        <attribute name="Logic" id="770529" net="1">
          <![CDATA[0]]>
          <graphics count="0"/>
        </attribute>
        <attribute name="Comment" id="770530" net="10">
          <![CDATA[]]>
          <graphics count="1">
            <graphic yoff="40.00" x="760.00" y="1560.00" id="770531" net="10" show="0" grparent="770532" state="1" pen="0,0,0" brush="255,255,255"/>
          </graphics>
        </attribute>
        <graphics count="1">
          <graphic x="760.00" y="1520.00" id="770532" net="10" show="1" w="20.00" h="20.00" state="1" pen="0,0,0" brush="255,255,255"/>
        </graphics>
      </node>
      <node id="770533" net="10">
        <attribute name="Name" id="770534" net="10">
          <![CDATA[PFK]]>
          <graphics count="1">
            <graphic xoff="-3.00" yoff="23.00" x="757.00" y="1643.00" id="770535" net="10" show="1" grparent="770543" state="1" pen="0,0,0" brush="255,255,255"/>
          </graphics>
        </attribute>
        <attribute name="ID" id="770536" net="10">
          <![CDATA[138]]>
          <graphics count="1">
            <graphic xoff="-41.00" yoff="-1.00" x="719.00" y="1619.00" id="770537" net="10" show="1" grparent="770543" state="1" pen="0,0,0" brush="255,255,255"/>
          </graphics>
        </attribute>
        <attribute name="Marking" id="770538" net="10">
          <![CDATA[1]]>
          <graphics count="1">
            <graphic x="760.00" y="1620.00" id="770539" net="10" show="1" grparent="770543" state="1" pen="0,0,0" brush="255,255,255"/>
          </graphics>
        </attribute>
        <attribute name="Logic" id="770540" net="1">
          <![CDATA[0]]>
          <graphics count="0"/>
        </attribute>
        <attribute name="Comment" id="770541" net="10">
          <![CDATA[]]>
          <graphics count="1">
            <graphic yoff="40.00" x="760.00" y="1660.00" id="770542" net="10" show="0" grparent="770543" state="1" pen="0,0,0" brush="255,255,255"/>
          </graphics>
        </attribute>
        <graphics count="1">
          <graphic x="760.00" y="1620.00" id="770543" net="10" show="1" w="20.00" h="20.00" state="1" pen="0,0,0" brush="255,255,255"/>
        </graphics>
      </node>
      <node id="770544" net="10">
        <attribute name="Name" id="770545" net="10">
          <![CDATA[ALDO]]>
          <graphics count="1">
            <graphic xoff="31.00" yoff="1.00" x="991.00" y="1561.00" id="770546" net="10" show="1" grparent="770554" state="1" pen="0,0,0" brush="255,255,255"/>
          </graphics>
        </attribute>
        <attribute name="ID" id="770547" net="10">
          <![CDATA[139]]>
          <graphics count="1">
            <graphic xoff="-34.00" x="926.00" y="1560.00" id="770548" net="10" show="1" grparent="770554" state="1" pen="0,0,0" brush="255,255,255"/>
          </graphics>
        </attribute>
        <attribute name="Marking" id="770549" net="10">
          <![CDATA[1]]>
          <graphics count="1">
            <graphic x="960.00" y="1560.00" id="770550" net="10" show="1" grparent="770554" state="1" pen="0,0,0" brush="255,255,255"/>
          </graphics>
        </attribute>
        <attribute name="Logic" id="770551" net="1">
          <![CDATA[0]]>
          <graphics count="0"/>
        </attribute>
        <attribute name="Comment" id="770552" net="10">
          <![CDATA[]]>
          <graphics count="1">
            <graphic yoff="40.00" x="960.00" y="1600.00" id="770553" net="10" show="0" grparent="770554" state="1" pen="0,0,0" brush="255,255,255"/>
          </graphics>
        </attribute>
        <graphics count="1">
          <graphic x="960.00" y="1560.00" id="770554" net="10" show="1" w="20.00" h="20.00" state="1" pen="0,0,0" brush="255,255,255"/>
        </graphics>
      </node>
      <node id="770682" net="10">
        <attribute name="Name" id="770683" net="10">
          <![CDATA[TPI]]>
          <graphics count="1">
            <graphic xoff="-3.00" yoff="23.00" x="1017.00" y="1743.00" id="770684" net="10" show="1" grparent="770692" state="1" pen="0,0,0" brush="255,255,255"/>
          </graphics>
        </attribute>
        <attribute name="ID" id="770685" net="10">
          <![CDATA[140]]>
          <graphics count="1">
            <graphic xoff="-38.00" yoff="1.00" x="982.00" y="1721.00" id="770686" net="10" show="1" grparent="770692" state="1" pen="0,0,0" brush="255,255,255"/>
          </graphics>
        </attribute>
        <attribute name="Marking" id="770687" net="10">
          <![CDATA[1]]>
          <graphics count="1">
            <graphic x="1020.00" y="1720.00" id="770688" net="10" show="1" grparent="770692" state="1" pen="0,0,0" brush="255,255,255"/>
          </graphics>
        </attribute>
        <attribute name="Logic" id="770689" net="1">
          <![CDATA[0]]>
          <graphics count="0"/>
        </attribute>
        <attribute name="Comment" id="770690" net="10">
          <![CDATA[]]>
          <graphics count="1">
            <graphic yoff="40.00" x="1020.00" y="1760.00" id="770691" net="10" show="0" grparent="770692" state="1" pen="0,0,0" brush="255,255,255"/>
          </graphics>
        </attribute>
        <graphics count="1">
          <graphic x="1020.00" y="1720.00" id="770692" net="10" show="1" w="20.00" h="20.00" state="1" pen="0,0,0" brush="255,255,255"/>
        </graphics>
      </node>
      <node id="770732" net="10">
        <attribute name="Name" id="770733" net="10">
          <![CDATA[GAPDH]]>
          <graphics count="1">
            <graphic xoff="1.00" yoff="21.00" x="1081.00" y="1701.00" id="770734" net="10" show="1" grparent="770742" state="1" pen="0,0,0" brush="255,255,255"/>
          </graphics>
        </attribute>
        <attribute name="ID" id="770735" net="10">
          <![CDATA[141]]>
          <graphics count="1">
            <graphic xoff="-26.00" yoff="2.00" x="1054.00" y="1682.00" id="770736" net="10" show="1" grparent="770742" state="1" pen="0,0,0" brush="255,255,255"/>
          </graphics>
        </attribute>
        <attribute name="Marking" id="770737" net="10">
          <![CDATA[1]]>
          <graphics count="1">
            <graphic x="1080.00" y="1680.00" id="770738" net="10" show="1" grparent="770742" state="1" pen="0,0,0" brush="255,255,255"/>
          </graphics>
        </attribute>
        <attribute name="Logic" id="770739" net="1">
          <![CDATA[0]]>
          <graphics count="0"/>
        </attribute>
        <attribute name="Comment" id="770740" net="10">
          <![CDATA[]]>
          <graphics count="1">
            <graphic yoff="40.00" x="1080.00" y="1720.00" id="770741" net="10" show="0" grparent="770742" state="1" pen="0,0,0" brush="255,255,255"/>
          </graphics>
        </attribute>
        <graphics count="1">
          <graphic x="1080.00" y="1680.00" id="770742" net="10" show="1" w="20.00" h="20.00" state="1" pen="0,0,0" brush="255,255,255"/>
        </graphics>
      </node>
      <node id="770743" net="10">
        <attribute name="Name" id="770744" net="10">
          <![CDATA[P]]>
          <graphics count="1">
            <graphic xoff="22.00" yoff="-1.00" x="1102.00" y="1559.00" id="770745" net="10" show="1" grparent="770753" state="1" pen="0,0,0" brush="255,255,255"/>
          </graphics>
        </attribute>
        <attribute name="ID" id="770746" net="10">
          <![CDATA[142]]>
          <graphics count="1">
            <graphic xoff="-34.00" yoff="-6.00" x="1046.00" y="1554.00" id="770747" net="10" show="1" grparent="770753" state="1" pen="0,0,0" brush="255,255,255"/>
          </graphics>
        </attribute>
        <attribute name="Marking" id="770748" net="10">
          <![CDATA[1]]>
          <graphics count="1">
            <graphic x="1080.00" y="1560.00" id="770749" net="10" show="1" grparent="770753" state="1" pen="0,0,0" brush="255,255,255"/>
          </graphics>
        </attribute>
        <attribute name="Logic" id="770750" net="1">
          <![CDATA[0]]>
          <graphics count="0"/>
        </attribute>
        <attribute name="Comment" id="770751" net="10">
          <![CDATA[]]>
          <graphics count="1">
            <graphic yoff="40.00" x="1080.00" y="1600.00" id="770752" net="10" show="0" grparent="770753" state="1" pen="0,0,0" brush="255,255,255"/>
          </graphics>
        </attribute>
        <graphics count="1">
          <graphic x="1080.00" y="1560.00" id="770753" net="10" show="1" w="20.00" h="20.00" state="1" pen="0,0,0" brush="255,255,128"/>
        </graphics>
      </node>
      <node id="770754" net="1" logic="1">
        <attribute name="Name" id="770755" net="1">
          <![CDATA[NAD]]>
          <graphics count="7">
            <graphic xoff="25.00" yoff="20.00" x="1725.00" y="1140.00" id="770756" net="1" show="1" grparent="770764" state="1" pen="0,0,0" brush="255,255,255"/>
            <graphic xoff="6.00" yoff="20.00" x="1126.00" y="1780.00" id="800877" net="10" show="1" grparent="800876" state="1" pen="0,0,0" brush="255,255,255"/>
            <graphic xoff="25.00" yoff="20.00" x="1625.00" y="1460.00" id="776116" net="1" show="1" grparent="776124" state="1" pen="0,0,0" brush="255,255,255"/>
            <graphic xoff="21.00" yoff="14.00" x="1861.00" y="754.00" id="772169" net="1" show="1" grparent="772177" state="1" pen="0,0,0" brush="255,255,255"/>
            <graphic xoff="27.00" yoff="-11.00" x="1527.00" y="929.00" id="808042" net="12" show="1" grparent="808041" state="1" pen="0,0,0" brush="255,255,255"/>
            <graphic xoff="28.00" yoff="16.00" x="1848.00" y="716.00" id="772100" net="1" show="1" grparent="772108" state="1" pen="0,0,0" brush="255,255,255"/>
            <graphic xoff="27.00" yoff="-16.00" x="1327.00" y="924.00" id="808026" net="12" show="1" grparent="808025" state="1" pen="0,0,0" brush="255,255,255"/>
          </graphics>
        </attribute>
        <attribute name="ID" id="770757" net="1">
          <![CDATA[143]]>
          <graphics count="7">
            <graphic xoff="3.00" yoff="22.00" x="1703.00" y="1142.00" id="770758" net="1" show="1" grparent="770764" state="1" pen="0,0,0" brush="255,255,255"/>
            <graphic xoff="-28.00" yoff="2.00" x="1092.00" y="1762.00" id="800878" net="10" show="1" grparent="800876" state="1" pen="0,0,0" brush="255,255,255"/>
            <graphic xoff="36.00" yoff="27.00" x="1636.00" y="1467.00" id="776118" net="1" show="1" grparent="776124" state="1" pen="0,0,0" brush="255,255,255"/>
            <graphic xoff="34.00" yoff="27.00" x="1874.00" y="767.00" id="772171" net="1" show="1" grparent="772177" state="1" pen="0,0,0" brush="255,255,255"/>
            <graphic xoff="32.00" yoff="13.00" x="1532.00" y="953.00" id="808043" net="12" show="1" grparent="808041" state="1" pen="0,0,0" brush="255,255,255"/>
            <graphic xoff="38.00" yoff="-1.00" x="1858.00" y="699.00" id="772102" net="1" show="1" grparent="772108" state="1" pen="0,0,0" brush="255,255,255"/>
            <graphic xoff="33.00" yoff="21.00" x="1333.00" y="961.00" id="808027" net="12" show="1" grparent="808025" state="1" pen="0,0,0" brush="255,255,255"/>
          </graphics>
        </attribute>
        <attribute name="Marking" id="770759" net="1">
          <![CDATA[2]]>
          <graphics count="7">
            <graphic x="1700.00" y="1120.00" id="770760" net="1" show="1" grparent="770764" state="1" pen="0,0,0" brush="255,255,255"/>
            <graphic x="1120.00" y="1760.00" id="800879" net="10" show="1" grparent="800876" state="1" pen="0,0,0" brush="255,255,255"/>
            <graphic x="1600.00" y="1440.00" id="776120" net="1" show="1" grparent="776124" state="1" pen="0,0,0" brush="255,255,255"/>
            <graphic x="1840.00" y="740.00" id="772173" net="1" show="1" grparent="772177" state="1" pen="0,0,0" brush="255,255,255"/>
            <graphic x="1500.00" y="940.00" id="808044" net="12" show="1" grparent="808041" state="1" pen="0,0,0" brush="255,255,255"/>
            <graphic x="1820.00" y="700.00" id="772104" net="1" show="1" grparent="772108" state="1" pen="0,0,0" brush="255,255,255"/>
            <graphic x="1300.00" y="940.00" id="808028" net="12" show="1" grparent="808025" state="1" pen="0,0,0" brush="255,255,255"/>
          </graphics>
        </attribute>
        <attribute name="Logic" id="770761" net="1">
          <![CDATA[1]]>
          <graphics count="0"/>
        </attribute>
        <attribute name="Comment" id="770762" net="1">
          <![CDATA[]]>
          <graphics count="7">
            <graphic yoff="40.00" x="1700.00" y="1160.00" id="770763" net="1" show="0" grparent="770764" state="1" pen="0,0,0" brush="255,255,255"/>
            <graphic yoff="40.00" x="1120.00" y="1800.00" id="800880" net="10" show="0" grparent="800876" state="1" pen="0,0,0" brush="255,255,255"/>
            <graphic yoff="40.00" x="1600.00" y="1480.00" id="776123" net="1" show="0" grparent="776124" state="1" pen="0,0,0" brush="255,255,255"/>
            <graphic yoff="40.00" x="1840.00" y="780.00" id="772176" net="1" show="0" grparent="772177" state="1" pen="0,0,0" brush="255,255,255"/>
            <graphic yoff="40.00" x="1500.00" y="980.00" id="808045" net="12" show="0" grparent="808041" state="1" pen="0,0,0" brush="255,255,255"/>
            <graphic yoff="40.00" x="1820.00" y="740.00" id="772107" net="1" show="0" grparent="772108" state="1" pen="0,0,0" brush="255,255,255"/>
            <graphic yoff="40.00" x="1300.00" y="980.00" id="808029" net="12" show="0" grparent="808025" state="1" pen="0,0,0" brush="255,255,255"/>
          </graphics>
        </attribute>
        <graphics count="7">
          <graphic x="1700.00" y="1120.00" id="770764" net="1" show="1" w="20.00" h="20.00" state="4" pen="0,0,0" brush="0,128,255"/>
          <graphic x="1120.00" y="1760.00" id="800876" net="10" show="1" w="20.00" h="20.00" state="8" pen="0,0,0" brush="0,128,255"/>
          <graphic x="1600.00" y="1440.00" id="776124" net="1" show="1" w="20.00" h="20.00" state="1" pen="0,0,0" brush="0,128,255"/>
          <graphic x="1840.00" y="740.00" id="772177" net="1" show="1" w="20.00" h="20.00" state="4" pen="0,0,0" brush="0,128,255"/>
          <graphic x="1500.00" y="940.00" id="808041" net="12" show="1" w="20.00" h="20.00" state="8" pen="0,0,0" brush="0,128,255"/>
          <graphic x="1820.00" y="700.00" id="772108" net="1" show="1" w="20.00" h="20.00" state="4" pen="0,0,0" brush="0,128,255"/>
          <graphic x="1300.00" y="940.00" id="808025" net="12" show="1" w="20.00" h="20.00" state="8" pen="0,0,0" brush="0,128,255"/>
        </graphics>
      </node>
      <node id="770765" net="1" logic="1">
        <attribute name="Name" id="770766" net="1">
          <![CDATA[NADH]]>
          <graphics count="7">
            <graphic xoff="25.00" yoff="20.00" x="1745.00" y="1120.00" id="770767" net="1" show="1" grparent="770775" state="1" pen="0,0,0" brush="255,255,255"/>
            <graphic xoff="7.00" yoff="21.00" x="1167.00" y="1721.00" id="800869" net="10" show="1" grparent="800868" state="1" pen="0,0,0" brush="255,255,255"/>
            <graphic xoff="-8.00" yoff="-20.00" x="1592.00" y="1380.00" id="775980" net="1" show="1" grparent="775988" state="1" pen="0,0,0" brush="255,255,255"/>
            <graphic xoff="25.00" yoff="20.00" x="1865.00" y="800.00" id="772111" net="1" show="1" grparent="772119" state="1" pen="0,0,0" brush="255,255,255"/>
            <graphic xoff="-27.00" yoff="-14.00" x="1213.00" y="926.00" id="808034" net="12" show="1" grparent="808033" state="1" pen="0,0,0" brush="255,255,255"/>
            <graphic xoff="23.00" yoff="19.00" x="1843.00" y="839.00" id="772158" net="1" show="1" grparent="772166" state="1" pen="0,0,0" brush="255,255,255"/>
            <graphic xoff="-32.00" yoff="-11.00" x="1408.00" y="929.00" id="808050" net="12" show="1" grparent="808049" state="1" pen="0,0,0" brush="255,255,255"/>
          </graphics>
        </attribute>
        <attribute name="ID" id="770768" net="1">
          <![CDATA[144]]>
          <graphics count="7">
            <graphic xoff="28.00" yoff="10.00" x="1748.00" y="1110.00" id="770769" net="1" show="1" grparent="770775" state="1" pen="0,0,0" brush="255,255,255"/>
            <graphic xoff="-27.00" yoff="3.00" x="1133.00" y="1703.00" id="800870" net="10" show="1" grparent="800868" state="1" pen="0,0,0" brush="255,255,255"/>
            <graphic xoff="25.00" yoff="20.00" x="1625.00" y="1420.00" id="775982" net="1" show="1" grparent="775988" state="1" pen="0,0,0" brush="255,255,255"/>
            <graphic xoff="18.00" yoff="38.00" x="1858.00" y="818.00" id="772113" net="1" show="1" grparent="772119" state="1" pen="0,0,0" brush="255,255,255"/>
            <graphic xoff="-21.00" yoff="22.00" x="1219.00" y="962.00" id="808035" net="12" show="1" grparent="808033" state="1" pen="0,0,0" brush="255,255,255"/>
            <graphic xoff="14.00" yoff="36.00" x="1834.00" y="856.00" id="772160" net="1" show="1" grparent="772166" state="1" pen="0,0,0" brush="255,255,255"/>
            <graphic xoff="-25.00" yoff="17.00" x="1415.00" y="957.00" id="808051" net="12" show="1" grparent="808049" state="1" pen="0,0,0" brush="255,255,255"/>
          </graphics>
        </attribute>
        <attribute name="Marking" id="770770" net="1">
          <![CDATA[0]]>
          <graphics count="7">
            <graphic x="1720.00" y="1100.00" id="770771" net="1" show="1" grparent="770775" state="1" pen="0,0,0" brush="255,255,255"/>
            <graphic x="1160.00" y="1700.00" id="800871" net="10" show="1" grparent="800868" state="1" pen="0,0,0" brush="255,255,255"/>
            <graphic x="1600.00" y="1400.00" id="775984" net="1" show="1" grparent="775988" state="1" pen="0,0,0" brush="255,255,255"/>
            <graphic x="1840.00" y="780.00" id="772115" net="1" show="1" grparent="772119" state="1" pen="0,0,0" brush="255,255,255"/>
            <graphic x="1240.00" y="940.00" id="808036" net="12" show="1" grparent="808033" state="1" pen="0,0,0" brush="255,255,255"/>
            <graphic x="1820.00" y="820.00" id="772162" net="1" show="1" grparent="772166" state="1" pen="0,0,0" brush="255,255,255"/>
            <graphic x="1440.00" y="940.00" id="808052" net="12" show="1" grparent="808049" state="1" pen="0,0,0" brush="255,255,255"/>
          </graphics>
        </attribute>
        <attribute name="Logic" id="770772" net="1">
          <![CDATA[1]]>
          <graphics count="0"/>
        </attribute>
        <attribute name="Comment" id="770773" net="1">
          <![CDATA[]]>
          <graphics count="7">
            <graphic yoff="40.00" x="1720.00" y="1140.00" id="770774" net="1" show="0" grparent="770775" state="1" pen="0,0,0" brush="255,255,255"/>
            <graphic yoff="40.00" x="1160.00" y="1740.00" id="800872" net="10" show="0" grparent="800868" state="1" pen="0,0,0" brush="255,255,255"/>
            <graphic yoff="40.00" x="1600.00" y="1440.00" id="775987" net="1" show="0" grparent="775988" state="1" pen="0,0,0" brush="255,255,255"/>
            <graphic yoff="40.00" x="1840.00" y="820.00" id="772118" net="1" show="0" grparent="772119" state="1" pen="0,0,0" brush="255,255,255"/>
            <graphic yoff="40.00" x="1240.00" y="980.00" id="808037" net="12" show="0" grparent="808033" state="1" pen="0,0,0" brush="255,255,255"/>
            <graphic yoff="40.00" x="1820.00" y="860.00" id="772165" net="1" show="0" grparent="772166" state="1" pen="0,0,0" brush="255,255,255"/>
            <graphic yoff="40.00" x="1440.00" y="980.00" id="808053" net="12" show="0" grparent="808049" state="1" pen="0,0,0" brush="255,255,255"/>
          </graphics>
        </attribute>
        <graphics count="7">
          <graphic x="1720.00" y="1100.00" id="770775" net="1" show="1" w="20.00" h="20.00" state="4" pen="0,0,0" brush="0,0,255"/>
          <graphic x="1160.00" y="1700.00" id="800868" net="10" show="1" w="20.00" h="20.00" state="8" pen="0,0,0" brush="0,0,255"/>
          <graphic x="1600.00" y="1400.00" id="775988" net="1" show="1" w="20.00" h="20.00" state="1" pen="0,0,0" brush="0,0,160"/>
          <graphic x="1840.00" y="780.00" id="772119" net="1" show="1" w="20.00" h="20.00" state="4" pen="0,0,0" brush="0,0,255"/>
          <graphic x="1240.00" y="940.00" id="808033" net="12" show="1" w="20.00" h="20.00" state="8" pen="0,0,0" brush="0,0,255"/>
          <graphic x="1820.00" y="820.00" id="772166" net="1" show="1" w="20.00" h="20.00" state="4" pen="0,0,0" brush="0,0,255"/>
          <graphic x="1440.00" y="940.00" id="808049" net="12" show="1" w="20.00" h="20.00" state="8" pen="0,0,0" brush="0,0,255"/>
        </graphics>
      </node>
      <node id="770776" net="10">
        <attribute name="Name" id="770777" net="10">
          <![CDATA[BPG]]>
          <graphics count="1">
            <graphic xoff="17.00" yoff="22.00" x="1137.00" y="1642.00" id="770778" net="10" show="1" grparent="770786" state="1" pen="0,0,0" brush="255,255,255"/>
          </graphics>
        </attribute>
        <attribute name="ID" id="770779" net="10">
          <![CDATA[145]]>
          <graphics count="1">
            <graphic xoff="1.00" yoff="-19.00" x="1121.00" y="1601.00" id="770780" net="10" show="1" grparent="770786" state="1" pen="0,0,0" brush="255,255,255"/>
          </graphics>
        </attribute>
        <attribute name="Marking" id="770781" net="10">
          <![CDATA[0]]>
          <graphics count="1">
            <graphic x="1120.00" y="1620.00" id="770782" net="10" show="1" grparent="770786" state="1" pen="0,0,0" brush="255,255,255"/>
          </graphics>
        </attribute>
        <attribute name="Logic" id="770783" net="1">
          <![CDATA[0]]>
          <graphics count="0"/>
        </attribute>
        <attribute name="Comment" id="770784" net="10">
          <![CDATA[]]>
          <graphics count="1">
            <graphic yoff="40.00" x="1120.00" y="1660.00" id="770785" net="10" show="0" grparent="770786" state="1" pen="0,0,0" brush="255,255,255"/>
          </graphics>
        </attribute>
        <graphics count="1">
          <graphic x="1120.00" y="1620.00" id="770786" net="10" show="1" w="20.00" h="20.00" state="1" pen="0,0,0" brush="255,255,255"/>
        </graphics>
      </node>
      <node id="770905" net="10">
        <attribute name="Name" id="770906" net="10">
          <![CDATA[PG3]]>
          <graphics count="1">
            <graphic xoff="20.00" yoff="21.00" x="1260.00" y="1641.00" id="770907" net="10" show="1" grparent="770915" state="1" pen="0,0,0" brush="255,255,255"/>
          </graphics>
        </attribute>
        <attribute name="ID" id="770908" net="10">
          <![CDATA[146]]>
          <graphics count="1">
            <graphic xoff="39.00" yoff="-1.00" x="1279.00" y="1619.00" id="770909" net="10" show="1" grparent="770915" state="1" pen="0,0,0" brush="255,255,255"/>
          </graphics>
        </attribute>
        <attribute name="Marking" id="770910" net="10">
          <![CDATA[0]]>
          <graphics count="1">
            <graphic x="1240.00" y="1620.00" id="770911" net="10" show="1" grparent="770915" state="1" pen="0,0,0" brush="255,255,255"/>
          </graphics>
        </attribute>
        <attribute name="Logic" id="770912" net="1">
          <![CDATA[0]]>
          <graphics count="0"/>
        </attribute>
        <attribute name="Comment" id="770913" net="10">
          <![CDATA[]]>
          <graphics count="1">
            <graphic yoff="40.00" x="1240.00" y="1660.00" id="770914" net="10" show="0" grparent="770915" state="1" pen="0,0,0" brush="255,255,255"/>
          </graphics>
        </attribute>
        <graphics count="1">
          <graphic x="1240.00" y="1620.00" id="770915" net="10" show="1" w="20.00" h="20.00" state="1" pen="0,0,0" brush="255,255,255"/>
        </graphics>
      </node>
      <node id="770916" net="10">
        <attribute name="Name" id="770917" net="10">
          <![CDATA[ENO]]>
          <graphics count="1">
            <graphic xoff="7.00" yoff="20.00" x="1187.00" y="1460.00" id="770918" net="10" show="1" grparent="770926" state="1" pen="0,0,0" brush="255,255,255"/>
          </graphics>
        </attribute>
        <attribute name="ID" id="770919" net="10">
          <![CDATA[147]]>
          <graphics count="1">
            <graphic xoff="-39.00" yoff="1.00" x="1141.00" y="1441.00" id="770920" net="10" show="1" grparent="770926" state="1" pen="0,0,0" brush="255,255,255"/>
          </graphics>
        </attribute>
        <attribute name="Marking" id="770921" net="10">
          <![CDATA[1]]>
          <graphics count="1">
            <graphic x="1180.00" y="1440.00" id="770922" net="10" show="1" grparent="770926" state="1" pen="0,0,0" brush="255,255,255"/>
          </graphics>
        </attribute>
        <attribute name="Logic" id="770923" net="1">
          <![CDATA[0]]>
          <graphics count="0"/>
        </attribute>
        <attribute name="Comment" id="770924" net="10">
          <![CDATA[]]>
          <graphics count="1">
            <graphic yoff="40.00" x="1180.00" y="1480.00" id="770925" net="10" show="0" grparent="770926" state="1" pen="0,0,0" brush="255,255,255"/>
          </graphics>
        </attribute>
        <graphics count="1">
          <graphic x="1180.00" y="1440.00" id="770926" net="10" show="1" w="20.00" h="20.00" state="1" pen="0,0,0" brush="255,255,255"/>
        </graphics>
      </node>
      <node id="770938" net="10">
        <attribute name="Name" id="770939" net="10">
          <![CDATA[pep]]>
          <graphics count="1">
            <graphic xoff="19.00" yoff="15.00" x="1259.00" y="1395.00" id="770940" net="10" show="1" grparent="770948" state="1" pen="0,0,0" brush="255,255,255"/>
          </graphics>
        </attribute>
        <attribute name="ID" id="770941" net="10">
          <![CDATA[148]]>
          <graphics count="1">
            <graphic xoff="-34.00" yoff="-1.00" x="1206.00" y="1379.00" id="770942" net="10" show="1" grparent="770948" state="1" pen="0,0,0" brush="255,255,255"/>
          </graphics>
        </attribute>
        <attribute name="Marking" id="770943" net="10">
          <![CDATA[0]]>
          <graphics count="1">
            <graphic x="1240.00" y="1380.00" id="770944" net="10" show="1" grparent="770948" state="1" pen="0,0,0" brush="255,255,255"/>
          </graphics>
        </attribute>
        <attribute name="Logic" id="770945" net="1">
          <![CDATA[0]]>
          <graphics count="0"/>
        </attribute>
        <attribute name="Comment" id="770946" net="10">
          <![CDATA[]]>
          <graphics count="1">
            <graphic yoff="40.00" x="1240.00" y="1420.00" id="770947" net="10" show="0" grparent="770948" state="1" pen="0,0,0" brush="255,255,255"/>
          </graphics>
        </attribute>
        <graphics count="1">
          <graphic x="1240.00" y="1380.00" id="770948" net="10" show="1" w="20.00" h="20.00" state="1" pen="0,0,0" brush="255,255,255"/>
        </graphics>
      </node>
      <node id="771078" net="10">
        <attribute name="Name" id="771079" net="10">
          <![CDATA[Pyr_kin]]>
          <graphics count="1">
            <graphic xoff="9.00" yoff="21.00" x="1189.00" y="1321.00" id="771080" net="10" show="1" grparent="771088" state="1" pen="0,0,0" brush="255,255,255"/>
          </graphics>
        </attribute>
        <attribute name="ID" id="771081" net="10">
          <![CDATA[149]]>
          <graphics count="1">
            <graphic xoff="-35.00" x="1145.00" y="1300.00" id="771082" net="10" show="1" grparent="771088" state="1" pen="0,0,0" brush="255,255,255"/>
          </graphics>
        </attribute>
        <attribute name="Marking" id="771083" net="10">
          <![CDATA[1]]>
          <graphics count="1">
            <graphic x="1180.00" y="1300.00" id="771084" net="10" show="1" grparent="771088" state="1" pen="0,0,0" brush="255,255,255"/>
          </graphics>
        </attribute>
        <attribute name="Logic" id="771085" net="1">
          <![CDATA[0]]>
          <graphics count="0"/>
        </attribute>
        <attribute name="Comment" id="771086" net="10">
          <![CDATA[]]>
          <graphics count="1">
            <graphic yoff="40.00" x="1180.00" y="1340.00" id="771087" net="10" show="0" grparent="771088" state="1" pen="0,0,0" brush="255,255,255"/>
          </graphics>
        </attribute>
        <graphics count="1">
          <graphic x="1180.00" y="1300.00" id="771088" net="10" show="1" w="20.00" h="20.00" state="1" pen="0,0,0" brush="255,255,255"/>
        </graphics>
      </node>
      <node id="771100" net="1">
        <attribute name="Name" id="771101" net="1">
          <![CDATA[pyr]]>
          <graphics count="4">
            <graphic xoff="25.00" yoff="20.00" x="1725.00" y="820.00" id="771102" net="1" show="1" grparent="771110" state="1" pen="0,0,0" brush="255,255,255"/>
            <graphic xoff="28.00" yoff="-1.00" x="1268.00" y="1219.00" id="800917" net="10" show="1" grparent="800916" state="1" pen="0,0,0" brush="255,255,255"/>
            <graphic xoff="28.00" yoff="-1.00" x="1188.00" y="1419.00" id="800934" net="11" show="1" grparent="800933" state="1" pen="0,0,0" brush="255,255,255"/>
            <graphic xoff="-3.00" yoff="24.00" x="1137.00" y="1424.00" id="808010" net="12" show="1" grparent="808009" state="1" pen="0,0,0" brush="255,255,255"/>
          </graphics>
        </attribute>
        <attribute name="ID" id="771103" net="1">
          <![CDATA[150]]>
          <graphics count="4">
            <graphic xoff="32.00" yoff="-2.00" x="1732.00" y="798.00" id="771104" net="1" show="1" grparent="771110" state="1" pen="0,0,0" brush="255,255,255"/>
            <graphic xoff="-38.00" yoff="1.00" x="1202.00" y="1221.00" id="800918" net="10" show="1" grparent="800916" state="1" pen="0,0,0" brush="255,255,255"/>
            <graphic xoff="-31.00" x="1129.00" y="1420.00" id="800935" net="11" show="1" grparent="800933" state="1" pen="0,0,0" brush="255,255,255"/>
            <graphic xoff="-40.00" x="1100.00" y="1400.00" id="808011" net="12" show="1" grparent="808009" state="1" pen="0,0,0" brush="255,255,255"/>
          </graphics>
        </attribute>
        <attribute name="Marking" id="771105" net="1">
          <![CDATA[0]]>
          <graphics count="4">
            <graphic x="1700.00" y="800.00" id="771106" net="1" show="1" grparent="771110" state="1" pen="0,0,0" brush="255,255,255"/>
            <graphic x="1240.00" y="1220.00" id="800919" net="10" show="1" grparent="800916" state="1" pen="0,0,0" brush="255,255,255"/>
            <graphic x="1160.00" y="1420.00" id="800936" net="11" show="1" grparent="800933" state="1" pen="0,0,0" brush="255,255,255"/>
            <graphic x="1140.00" y="1400.00" id="808012" net="12" show="1" grparent="808009" state="1" pen="0,0,0" brush="255,255,255"/>
          </graphics>
        </attribute>
        <attribute name="Logic" id="771107" net="1">
          <![CDATA[0]]>
          <graphics count="0"/>
        </attribute>
        <attribute name="Comment" id="771108" net="1">
          <![CDATA[]]>
          <graphics count="4">
            <graphic yoff="40.00" x="1700.00" y="840.00" id="771109" net="1" show="0" grparent="771110" state="1" pen="0,0,0" brush="255,255,255"/>
            <graphic xoff="80.00" yoff="80.00" x="1320.00" y="1300.00" id="800920" net="10" show="0" grparent="800916" state="1" pen="0,0,0" brush="255,255,255"/>
            <graphic yoff="40.00" x="1160.00" y="1460.00" id="800937" net="11" show="0" grparent="800933" state="1" pen="0,0,0" brush="255,255,255"/>
            <graphic yoff="40.00" x="1140.00" y="1440.00" id="808013" net="12" show="0" grparent="808009" state="1" pen="0,0,0" brush="255,255,255"/>
          </graphics>
        </attribute>
        <graphics count="4">
          <graphic x="1700.00" y="800.00" id="771110" net="1" show="1" w="20.00" h="20.00" state="4" pen="0,0,0" brush="255,255,255"/>
          <graphic x="1240.00" y="1220.00" id="800916" net="10" show="1" w="20.00" h="20.00" state="8" pen="0,0,0" brush="255,255,255"/>
          <graphic x="1160.00" y="1420.00" id="800933" net="11" show="1" w="20.00" h="20.00" state="8" pen="0,0,0" brush="255,255,255"/>
          <graphic x="1140.00" y="1400.00" id="808009" net="12" show="1" w="20.00" h="20.00" state="8" pen="0,0,0" brush="255,255,255"/>
        </graphics>
      </node>
      <node id="771184" net="1">
        <attribute name="Name" id="771185" net="1">
          <![CDATA[lactic_acid]]>
          <graphics count="1">
            <graphic xoff="49.00" yoff="44.00" x="1589.00" y="904.00" id="771186" net="1" show="1" grparent="771194" state="1" pen="0,0,0" brush="255,255,255"/>
          </graphics>
        </attribute>
        <attribute name="ID" id="771187" net="1">
          <![CDATA[151]]>
          <graphics count="1">
            <graphic xoff="35.00" yoff="2.00" x="1575.00" y="862.00" id="771188" net="1" show="1" grparent="771194" state="1" pen="0,0,0" brush="255,255,255"/>
          </graphics>
        </attribute>
        <attribute name="Marking" id="771189" net="1">
          <![CDATA[0]]>
          <graphics count="1">
            <graphic x="1540.00" y="860.00" id="771190" net="1" show="1" grparent="771194" state="1" pen="0,0,0" brush="255,255,255"/>
          </graphics>
        </attribute>
        <attribute name="Logic" id="771191" net="1">
          <![CDATA[0]]>
          <graphics count="0"/>
        </attribute>
        <attribute name="Comment" id="771192" net="1">
          <![CDATA[]]>
          <graphics count="1">
            <graphic xoff="630.00" yoff="-124.00" x="2170.00" y="736.00" id="771193" net="1" show="0" grparent="771194" state="1" pen="0,0,0" brush="255,255,255"/>
          </graphics>
        </attribute>
        <graphics count="1">
          <graphic x="1540.00" y="860.00" id="771194" net="1" show="1" w="20.00" h="20.00" state="1" pen="0,0,0" brush="255,255,255"/>
        </graphics>
      </node>
      <node id="771195" net="12">
        <attribute name="Name" id="771196" net="12">
          <![CDATA[]]>
          <graphics count="1">
            <graphic xoff="25.00" yoff="20.00" x="1225.00" y="1480.00" id="771197" net="12" show="1" grparent="771205" state="1" pen="0,0,0" brush="255,255,255"/>
          </graphics>
        </attribute>
        <attribute name="ID" id="771198" net="12">
          <![CDATA[152]]>
          <graphics count="1">
            <graphic xoff="25.00" yoff="20.00" x="1225.00" y="1480.00" id="771199" net="12" show="1" grparent="771205" state="1" pen="0,0,0" brush="255,255,255"/>
          </graphics>
        </attribute>
        <attribute name="Marking" id="771200" net="12">
          <![CDATA[1]]>
          <graphics count="1">
            <graphic x="1200.00" y="1460.00" id="771201" net="12" show="1" grparent="771205" state="1" pen="0,0,0" brush="255,255,255"/>
          </graphics>
        </attribute>
        <attribute name="Logic" id="771202" net="1">
          <![CDATA[0]]>
          <graphics count="0"/>
        </attribute>
        <attribute name="Comment" id="771203" net="12">
          <![CDATA[]]>
          <graphics count="1">
            <graphic yoff="40.00" x="1200.00" y="1500.00" id="771204" net="12" show="0" grparent="771205" state="1" pen="0,0,0" brush="255,255,255"/>
          </graphics>
        </attribute>
        <graphics count="1">
          <graphic x="1200.00" y="1460.00" id="771205" net="12" show="1" w="20.00" h="20.00" state="1" pen="0,0,0" brush="255,255,255"/>
        </graphics>
      </node>
      <node id="771231" net="1">
        <attribute name="Name" id="771232" net="1">
          <![CDATA[LDH]]>
          <graphics count="3">
            <graphic xoff="25.00" yoff="22.00" x="1565.00" y="782.00" id="771233" net="1" show="1" grparent="771241" state="1" pen="0,0,0" brush="255,255,255"/>
            <graphic xoff="25.00" yoff="20.00" x="905.00" y="940.00" id="1302886" net="13" show="1" grparent="1302885" state="1" pen="0,0,0" brush="255,255,255"/>
            <graphic xoff="25.00" yoff="20.00" x="905.00" y="1420.00" id="1302891" net="16" show="1" grparent="1302890" state="1" pen="0,0,0" brush="255,255,255"/>
          </graphics>
        </attribute>
        <attribute name="ID" id="771234" net="1">
          <![CDATA[153]]>
          <graphics count="3">
            <graphic xoff="33.00" yoff="-4.00" x="1573.00" y="756.00" id="771235" net="1" show="1" grparent="771241" state="1" pen="0,0,0" brush="255,255,255"/>
            <graphic xoff="7.00" yoff="-21.00" x="887.00" y="899.00" id="1302887" net="13" show="1" grparent="1302885" state="1" pen="0,0,0" brush="255,255,255"/>
            <graphic xoff="14.00" yoff="36.00" x="894.00" y="1436.00" id="1302892" net="16" show="1" grparent="1302890" state="1" pen="0,0,0" brush="255,255,255"/>
          </graphics>
        </attribute>
        <attribute name="Marking" id="771236" net="1">
          <![CDATA[0]]>
          <graphics count="3">
            <graphic x="1540.00" y="760.00" id="771237" net="1" show="1" grparent="771241" state="1" pen="0,0,0" brush="255,255,255"/>
            <graphic x="880.00" y="920.00" id="1302888" net="13" show="1" grparent="1302885" state="1" pen="0,0,0" brush="255,255,255"/>
            <graphic x="880.00" y="1400.00" id="1302893" net="16" show="1" grparent="1302890" state="1" pen="0,0,0" brush="255,255,255"/>
          </graphics>
        </attribute>
        <attribute name="Logic" id="771238" net="1">
          <![CDATA[0]]>
          <graphics count="0"/>
        </attribute>
        <attribute name="Comment" id="771239" net="1">
          <![CDATA[]]>
          <graphics count="3">
            <graphic yoff="40.00" x="1540.00" y="800.00" id="771240" net="1" show="0" grparent="771241" state="1" pen="0,0,0" brush="255,255,255"/>
            <graphic yoff="40.00" x="880.00" y="960.00" id="1302889" net="13" show="0" grparent="1302885" state="1" pen="0,0,0" brush="255,255,255"/>
            <graphic yoff="40.00" x="880.00" y="1440.00" id="1302894" net="16" show="0" grparent="1302890" state="1" pen="0,0,0" brush="255,255,255"/>
          </graphics>
        </attribute>
        <graphics count="3">
          <graphic x="1540.00" y="760.00" id="771241" net="1" show="1" w="20.00" h="20.00" state="4" pen="0,0,0" brush="255,255,255"/>
          <graphic x="880.00" y="920.00" id="1302885" net="13" show="1" w="20.00" h="20.00" state="8" pen="0,0,0" brush="255,255,255"/>
          <graphic x="880.00" y="1400.00" id="1302890" net="16" show="1" w="20.00" h="20.00" state="8" pen="0,0,0" brush="255,255,255"/>
        </graphics>
      </node>
      <node id="771242" net="11">
        <attribute name="Name" id="771243" net="11">
          <![CDATA[COA]]>
          <graphics count="1">
            <graphic xoff="2.00" yoff="-19.00" x="1142.00" y="1221.00" id="771244" net="11" show="1" grparent="771252" state="1" pen="0,0,0" brush="255,255,255"/>
          </graphics>
        </attribute>
        <attribute name="ID" id="771245" net="11">
          <![CDATA[154]]>
          <graphics count="1">
            <graphic xoff="38.00" yoff="1.00" x="1178.00" y="1241.00" id="771246" net="11" show="1" grparent="771252" state="1" pen="0,0,0" brush="255,255,255"/>
          </graphics>
        </attribute>
        <attribute name="Marking" id="771247" net="11">
          <![CDATA[1]]>
          <graphics count="1">
            <graphic x="1140.00" y="1240.00" id="771248" net="11" show="1" grparent="771252" state="1" pen="0,0,0" brush="255,255,255"/>
          </graphics>
        </attribute>
        <attribute name="Logic" id="771249" net="1">
          <![CDATA[0]]>
          <graphics count="0"/>
        </attribute>
        <attribute name="Comment" id="771250" net="11">
          <![CDATA[]]>
          <graphics count="1">
            <graphic yoff="40.00" x="1140.00" y="1280.00" id="771251" net="11" show="0" grparent="771252" state="1" pen="0,0,0" brush="255,255,255"/>
          </graphics>
        </attribute>
        <graphics count="1">
          <graphic x="1140.00" y="1240.00" id="771252" net="11" show="1" w="20.00" h="20.00" state="1" pen="0,0,0" brush="255,255,255"/>
        </graphics>
      </node>
      <node id="771319" net="1">
        <attribute name="Name" id="771320" net="1">
          <![CDATA[AChCOA]]>
          <graphics count="3">
            <graphic xoff="4.00" yoff="-18.00" x="1704.00" y="682.00" id="771321" net="1" show="1" grparent="771329" state="1" pen="0,0,0" brush="255,255,255"/>
            <graphic xoff="25.00" yoff="20.00" x="1225.00" y="1320.00" id="800942" net="11" show="1" grparent="800941" state="1" pen="0,0,0" brush="255,255,255"/>
            <graphic xoff="3.00" yoff="22.00" x="1143.00" y="1282.00" id="808018" net="12" show="1" grparent="808017" state="1" pen="0,0,0" brush="255,255,255"/>
          </graphics>
        </attribute>
        <attribute name="ID" id="771322" net="1">
          <![CDATA[155]]>
          <graphics count="3">
            <graphic xoff="32.00" yoff="7.00" x="1732.00" y="707.00" id="771323" net="1" show="1" grparent="771329" state="1" pen="0,0,0" brush="255,255,255"/>
            <graphic xoff="38.00" yoff="-3.00" x="1238.00" y="1297.00" id="800943" net="11" show="1" grparent="800941" state="1" pen="0,0,0" brush="255,255,255"/>
            <graphic xoff="-38.00" yoff="2.00" x="1102.00" y="1262.00" id="808019" net="12" show="1" grparent="808017" state="1" pen="0,0,0" brush="255,255,255"/>
          </graphics>
        </attribute>
        <attribute name="Marking" id="771324" net="1">
          <![CDATA[0]]>
          <graphics count="3">
            <graphic x="1700.00" y="700.00" id="771325" net="1" show="1" grparent="771329" state="1" pen="0,0,0" brush="255,255,255"/>
            <graphic x="1200.00" y="1300.00" id="800944" net="11" show="1" grparent="800941" state="1" pen="0,0,0" brush="255,255,255"/>
            <graphic x="1140.00" y="1260.00" id="808020" net="12" show="1" grparent="808017" state="1" pen="0,0,0" brush="255,255,255"/>
          </graphics>
        </attribute>
        <attribute name="Logic" id="771326" net="1">
          <![CDATA[0]]>
          <graphics count="0"/>
        </attribute>
        <attribute name="Comment" id="771327" net="1">
          <![CDATA[]]>
          <graphics count="3">
            <graphic yoff="40.00" x="1700.00" y="740.00" id="771328" net="1" show="0" grparent="771329" state="1" pen="0,0,0" brush="255,255,255"/>
            <graphic yoff="40.00" x="1200.00" y="1340.00" id="800945" net="11" show="0" grparent="800941" state="1" pen="0,0,0" brush="255,255,255"/>
            <graphic yoff="40.00" x="1140.00" y="1300.00" id="808021" net="12" show="0" grparent="808017" state="1" pen="0,0,0" brush="255,255,255"/>
          </graphics>
        </attribute>
        <graphics count="3">
          <graphic x="1700.00" y="700.00" id="771329" net="1" show="1" w="20.00" h="20.00" state="4" pen="0,0,0" brush="255,255,255"/>
          <graphic x="1200.00" y="1300.00" id="800941" net="11" show="1" w="20.00" h="20.00" state="8" pen="0,0,0" brush="255,255,255"/>
          <graphic x="1140.00" y="1260.00" id="808017" net="12" show="1" w="20.00" h="20.00" state="8" pen="0,0,0" brush="255,255,255"/>
        </graphics>
      </node>
      <node id="771348" net="11">
        <attribute name="Name" id="771349" net="11">
          <![CDATA[]]>
          <graphics count="1">
            <graphic xoff="25.00" yoff="20.00" x="1125.00" y="1280.00" id="771350" net="11" show="1" grparent="771358" state="1" pen="0,0,0" brush="255,255,255"/>
          </graphics>
        </attribute>
        <attribute name="ID" id="771351" net="11">
          <![CDATA[156]]>
          <graphics count="1">
            <graphic yoff="-21.00" x="1100.00" y="1239.00" id="771352" net="11" show="1" grparent="771358" state="1" pen="0,0,0" brush="255,255,255"/>
          </graphics>
        </attribute>
        <attribute name="Marking" id="771353" net="11">
          <![CDATA[1]]>
          <graphics count="1">
            <graphic x="1100.00" y="1260.00" id="771354" net="11" show="1" grparent="771358" state="1" pen="0,0,0" brush="255,255,255"/>
          </graphics>
        </attribute>
        <attribute name="Logic" id="771355" net="1">
          <![CDATA[0]]>
          <graphics count="0"/>
        </attribute>
        <attribute name="Comment" id="771356" net="11">
          <![CDATA[]]>
          <graphics count="1">
            <graphic yoff="40.00" x="1100.00" y="1300.00" id="771357" net="11" show="0" grparent="771358" state="1" pen="0,0,0" brush="255,255,255"/>
          </graphics>
        </attribute>
        <graphics count="1">
          <graphic x="1100.00" y="1260.00" id="771358" net="11" show="1" w="20.00" h="20.00" state="1" pen="0,0,0" brush="255,255,255"/>
        </graphics>
      </node>
      <node id="771359" net="11">
        <attribute name="Name" id="771360" net="11">
          <![CDATA[]]>
          <graphics count="1">
            <graphic xoff="25.00" yoff="20.00" x="1065.00" y="1340.00" id="771361" net="11" show="1" grparent="771369" state="1" pen="0,0,0" brush="255,255,255"/>
          </graphics>
        </attribute>
        <attribute name="ID" id="771362" net="11">
          <![CDATA[157]]>
          <graphics count="1">
            <graphic xoff="-25.00" yoff="11.00" x="1015.00" y="1331.00" id="771363" net="11" show="1" grparent="771369" state="1" pen="0,0,0" brush="255,255,255"/>
          </graphics>
        </attribute>
        <attribute name="Marking" id="771364" net="11">
          <![CDATA[0]]>
          <graphics count="1">
            <graphic x="1040.00" y="1320.00" id="771365" net="11" show="1" grparent="771369" state="1" pen="0,0,0" brush="255,255,255"/>
          </graphics>
        </attribute>
        <attribute name="Logic" id="771366" net="1">
          <![CDATA[0]]>
          <graphics count="0"/>
        </attribute>
        <attribute name="Comment" id="771367" net="11">
          <![CDATA[]]>
          <graphics count="1">
            <graphic yoff="40.00" x="1040.00" y="1360.00" id="771368" net="11" show="0" grparent="771369" state="1" pen="0,0,0" brush="255,255,255"/>
          </graphics>
        </attribute>
        <graphics count="1">
          <graphic x="1040.00" y="1320.00" id="771369" net="11" show="1" w="20.00" h="20.00" state="1" pen="0,0,0" brush="255,255,255"/>
        </graphics>
      </node>
      <node id="771459" net="12">
        <attribute name="Name" id="771460" net="12">
          <![CDATA[oxa]]>
          <graphics count="1">
            <graphic xoff="19.00" yoff="24.00" x="1219.00" y="1364.00" id="771461" net="12" show="1" grparent="771469" state="1" pen="0,0,0" brush="255,255,255"/>
          </graphics>
        </attribute>
        <attribute name="ID" id="771462" net="12">
          <![CDATA[158]]>
          <graphics count="1">
            <graphic xoff="-37.00" yoff="-1.00" x="1163.00" y="1339.00" id="771463" net="12" show="1" grparent="771469" state="1" pen="0,0,0" brush="255,255,255"/>
          </graphics>
        </attribute>
        <attribute name="Marking" id="771464" net="12">
          <![CDATA[0]]>
          <graphics count="1">
            <graphic x="1200.00" y="1340.00" id="771465" net="12" show="1" grparent="771469" state="1" pen="0,0,0" brush="255,255,255"/>
          </graphics>
        </attribute>
        <attribute name="Logic" id="771466" net="1">
          <![CDATA[0]]>
          <graphics count="0"/>
        </attribute>
        <attribute name="Comment" id="771467" net="12">
          <![CDATA[]]>
          <graphics count="1">
            <graphic yoff="40.00" x="1200.00" y="1380.00" id="771468" net="12" show="0" grparent="771469" state="1" pen="0,0,0" brush="255,255,255"/>
          </graphics>
        </attribute>
        <graphics count="1">
          <graphic x="1200.00" y="1340.00" id="771469" net="12" show="1" w="20.00" h="20.00" state="1" pen="0,0,0" brush="255,255,255"/>
        </graphics>
      </node>
      <node id="771479" net="12">
        <attribute name="Name" id="771480" net="12">
          <![CDATA[cit_synt]]>
          <graphics count="1">
            <graphic xoff="41.00" yoff="1.00" x="1321.00" y="1261.00" id="771481" net="12" show="1" grparent="771489" state="1" pen="0,0,0" brush="255,255,255"/>
          </graphics>
        </attribute>
        <attribute name="ID" id="771482" net="12">
          <![CDATA[159]]>
          <graphics count="1">
            <graphic xoff="25.00" yoff="20.00" x="1305.00" y="1280.00" id="771483" net="12" show="1" grparent="771489" state="1" pen="0,0,0" brush="255,255,255"/>
          </graphics>
        </attribute>
        <attribute name="Marking" id="771484" net="12">
          <![CDATA[1]]>
          <graphics count="1">
            <graphic x="1280.00" y="1260.00" id="771485" net="12" show="1" grparent="771489" state="1" pen="0,0,0" brush="255,255,255"/>
          </graphics>
        </attribute>
        <attribute name="Logic" id="771486" net="1">
          <![CDATA[0]]>
          <graphics count="0"/>
        </attribute>
        <attribute name="Comment" id="771487" net="12">
          <![CDATA[]]>
          <graphics count="1">
            <graphic yoff="40.00" x="1280.00" y="1300.00" id="771488" net="12" show="0" grparent="771489" state="1" pen="0,0,0" brush="255,255,255"/>
          </graphics>
        </attribute>
        <graphics count="1">
          <graphic x="1280.00" y="1260.00" id="771489" net="12" show="1" w="20.00" h="20.00" state="1" pen="0,0,0" brush="255,255,255"/>
        </graphics>
      </node>
      <node id="771490" net="12">
        <attribute name="Name" id="771491" net="12">
          <![CDATA[Cyt]]>
          <graphics count="1">
            <graphic xoff="-30.00" yoff="-1.00" x="1170.00" y="1199.00" id="771492" net="12" show="1" grparent="771500" state="1" pen="0,0,0" brush="255,255,255"/>
          </graphics>
        </attribute>
        <attribute name="ID" id="771493" net="12">
          <![CDATA[160]]>
          <graphics count="1">
            <graphic xoff="37.00" yoff="1.00" x="1237.00" y="1201.00" id="771494" net="12" show="1" grparent="771500" state="1" pen="0,0,0" brush="255,255,255"/>
          </graphics>
        </attribute>
        <attribute name="Marking" id="771495" net="12">
          <![CDATA[0]]>
          <graphics count="1">
            <graphic x="1200.00" y="1200.00" id="771496" net="12" show="1" grparent="771500" state="1" pen="0,0,0" brush="255,255,255"/>
          </graphics>
        </attribute>
        <attribute name="Logic" id="771497" net="1">
          <![CDATA[0]]>
          <graphics count="0"/>
        </attribute>
        <attribute name="Comment" id="771498" net="12">
          <![CDATA[]]>
          <graphics count="1">
            <graphic yoff="40.00" x="1200.00" y="1240.00" id="771499" net="12" show="0" grparent="771500" state="1" pen="0,0,0" brush="255,255,255"/>
          </graphics>
        </attribute>
        <graphics count="1">
          <graphic x="1200.00" y="1200.00" id="771500" net="12" show="1" w="20.00" h="20.00" state="1" pen="0,0,0" brush="255,255,255"/>
        </graphics>
      </node>
      <node id="771501" net="12">
        <attribute name="Name" id="771502" net="12">
          <![CDATA[cisAco]]>
          <graphics count="1">
            <graphic xoff="30.00" yoff="-25.00" x="1270.00" y="1075.00" id="771503" net="12" show="1" grparent="771511" state="1" pen="0,0,0" brush="255,255,255"/>
          </graphics>
        </attribute>
        <attribute name="ID" id="771504" net="12">
          <![CDATA[161]]>
          <graphics count="1">
            <graphic xoff="25.00" yoff="20.00" x="1265.00" y="1120.00" id="771505" net="12" show="1" grparent="771511" state="1" pen="0,0,0" brush="255,255,255"/>
          </graphics>
        </attribute>
        <attribute name="Marking" id="771506" net="12">
          <![CDATA[0]]>
          <graphics count="1">
            <graphic x="1240.00" y="1100.00" id="771507" net="12" show="1" grparent="771511" state="1" pen="0,0,0" brush="255,255,255"/>
          </graphics>
        </attribute>
        <attribute name="Logic" id="771508" net="1">
          <![CDATA[0]]>
          <graphics count="0"/>
        </attribute>
        <attribute name="Comment" id="771509" net="12">
          <![CDATA[]]>
          <graphics count="1">
            <graphic yoff="40.00" x="1240.00" y="1140.00" id="771510" net="12" show="0" grparent="771511" state="1" pen="0,0,0" brush="255,255,255"/>
          </graphics>
        </attribute>
        <graphics count="1">
          <graphic x="1240.00" y="1100.00" id="771511" net="12" show="1" w="20.00" h="20.00" state="1" pen="0,0,0" brush="255,255,255"/>
        </graphics>
      </node>
      <node id="771512" net="12">
        <attribute name="Name" id="771513" net="12">
          <![CDATA[aconitase]]>
          <graphics count="1">
            <graphic xoff="-7.00" yoff="21.00" x="1153.00" y="1121.00" id="771514" net="12" show="1" grparent="771522" state="1" pen="0,0,0" brush="255,255,255"/>
          </graphics>
        </attribute>
        <attribute name="ID" id="771515" net="12">
          <![CDATA[162]]>
          <graphics count="1">
            <graphic xoff="-35.00" yoff="-1.00" x="1125.00" y="1099.00" id="771516" net="12" show="1" grparent="771522" state="1" pen="0,0,0" brush="255,255,255"/>
          </graphics>
        </attribute>
        <attribute name="Marking" id="771517" net="12">
          <![CDATA[1]]>
          <graphics count="1">
            <graphic x="1160.00" y="1100.00" id="771518" net="12" show="1" grparent="771522" state="1" pen="0,0,0" brush="255,255,255"/>
          </graphics>
        </attribute>
        <attribute name="Logic" id="771519" net="1">
          <![CDATA[0]]>
          <graphics count="0"/>
        </attribute>
        <attribute name="Comment" id="771520" net="12">
          <![CDATA[]]>
          <graphics count="1">
            <graphic yoff="40.00" x="1160.00" y="1140.00" id="771521" net="12" show="0" grparent="771522" state="1" pen="0,0,0" brush="255,255,255"/>
          </graphics>
        </attribute>
        <graphics count="1">
          <graphic x="1160.00" y="1100.00" id="771522" net="12" show="1" w="20.00" h="20.00" state="1" pen="0,0,0" brush="255,255,255"/>
        </graphics>
      </node>
      <node id="771523" net="12">
        <attribute name="Name" id="771524" net="12">
          <![CDATA[isocyt]]>
          <graphics count="1">
            <graphic xoff="-29.00" yoff="20.00" x="1171.00" y="1040.00" id="771525" net="12" show="1" grparent="771533" state="1" pen="0,0,0" brush="255,255,255"/>
          </graphics>
        </attribute>
        <attribute name="ID" id="771526" net="12">
          <![CDATA[163]]>
          <graphics count="1">
            <graphic xoff="-35.00" yoff="-6.00" x="1165.00" y="1014.00" id="771527" net="12" show="1" grparent="771533" state="1" pen="0,0,0" brush="255,255,255"/>
          </graphics>
        </attribute>
        <attribute name="Marking" id="771528" net="12">
          <![CDATA[0]]>
          <graphics count="1">
            <graphic x="1200.00" y="1020.00" id="771529" net="12" show="1" grparent="771533" state="1" pen="0,0,0" brush="255,255,255"/>
          </graphics>
        </attribute>
        <attribute name="Logic" id="771530" net="1">
          <![CDATA[0]]>
          <graphics count="0"/>
        </attribute>
        <attribute name="Comment" id="771531" net="12">
          <![CDATA[]]>
          <graphics count="1">
            <graphic yoff="40.00" x="1200.00" y="1060.00" id="771532" net="12" show="0" grparent="771533" state="1" pen="0,0,0" brush="255,255,255"/>
          </graphics>
        </attribute>
        <graphics count="1">
          <graphic x="1200.00" y="1020.00" id="771533" net="12" show="1" w="20.00" h="20.00" state="1" pen="0,0,0" brush="255,255,255"/>
        </graphics>
      </node>
      <node id="771534" net="12">
        <attribute name="Name" id="771535" net="12">
          <![CDATA[oxasu]]>
          <graphics count="1">
            <graphic xoff="6.00" yoff="20.00" x="1326.00" y="1060.00" id="771536" net="12" show="1" grparent="771544" state="1" pen="0,0,0" brush="255,255,255"/>
          </graphics>
        </attribute>
        <attribute name="ID" id="771537" net="12">
          <![CDATA[164]]>
          <graphics count="1">
            <graphic xoff="6.00" yoff="30.00" x="1326.00" y="1070.00" id="771538" net="12" show="1" grparent="771544" state="1" pen="0,0,0" brush="255,255,255"/>
          </graphics>
        </attribute>
        <attribute name="Marking" id="771539" net="12">
          <![CDATA[0]]>
          <graphics count="1">
            <graphic x="1320.00" y="1040.00" id="771540" net="12" show="1" grparent="771544" state="1" pen="0,0,0" brush="255,255,255"/>
          </graphics>
        </attribute>
        <attribute name="Logic" id="771541" net="1">
          <![CDATA[0]]>
          <graphics count="0"/>
        </attribute>
        <attribute name="Comment" id="771542" net="12">
          <![CDATA[]]>
          <graphics count="1">
            <graphic yoff="40.00" x="1320.00" y="1080.00" id="771543" net="12" show="0" grparent="771544" state="1" pen="0,0,0" brush="255,255,255"/>
          </graphics>
        </attribute>
        <graphics count="1">
          <graphic x="1320.00" y="1040.00" id="771544" net="12" show="1" w="20.00" h="20.00" state="1" pen="0,0,0" brush="255,255,255"/>
        </graphics>
      </node>
      <node id="771545" net="12">
        <attribute name="Name" id="771546" net="12">
          <![CDATA[isocyt_DH]]>
          <graphics count="1">
            <graphic xoff="7.00" yoff="18.00" x="1327.00" y="1018.00" id="771547" net="12" show="1" grparent="771555" state="1" pen="0,0,0" brush="255,255,255"/>
          </graphics>
        </attribute>
        <attribute name="ID" id="771548" net="12">
          <![CDATA[165]]>
          <graphics count="1">
            <graphic xoff="4.00" yoff="-17.00" x="1324.00" y="983.00" id="771549" net="12" show="1" grparent="771555" state="1" pen="0,0,0" brush="255,255,255"/>
          </graphics>
        </attribute>
        <attribute name="Marking" id="771550" net="12">
          <![CDATA[1]]>
          <graphics count="1">
            <graphic x="1320.00" y="1000.00" id="771551" net="12" show="1" grparent="771555" state="1" pen="0,0,0" brush="255,255,255"/>
          </graphics>
        </attribute>
        <attribute name="Logic" id="771552" net="1">
          <![CDATA[0]]>
          <graphics count="0"/>
        </attribute>
        <attribute name="Comment" id="771553" net="12">
          <![CDATA[]]>
          <graphics count="1">
            <graphic yoff="40.00" x="1320.00" y="1040.00" id="771554" net="12" show="0" grparent="771555" state="1" pen="0,0,0" brush="255,255,255"/>
          </graphics>
        </attribute>
        <graphics count="1">
          <graphic x="1320.00" y="1000.00" id="771555" net="12" show="1" w="20.00" h="20.00" state="1" pen="0,0,0" brush="255,255,255"/>
        </graphics>
      </node>
      <node id="771556" net="12">
        <attribute name="Name" id="771557" net="12">
          <![CDATA[a_cheto]]>
          <graphics count="1">
            <graphic xoff="6.00" yoff="-21.00" x="1446.00" y="999.00" id="771558" net="12" show="1" grparent="771566" state="1" pen="0,0,0" brush="255,255,255"/>
          </graphics>
        </attribute>
        <attribute name="ID" id="771559" net="12">
          <![CDATA[166]]>
          <graphics count="1">
            <graphic xoff="6.00" yoff="21.00" x="1446.00" y="1041.00" id="771560" net="12" show="1" grparent="771566" state="1" pen="0,0,0" brush="255,255,255"/>
          </graphics>
        </attribute>
        <attribute name="Marking" id="771561" net="12">
          <![CDATA[0]]>
          <graphics count="1">
            <graphic x="1440.00" y="1020.00" id="771562" net="12" show="1" grparent="771566" state="1" pen="0,0,0" brush="255,255,255"/>
          </graphics>
        </attribute>
        <attribute name="Logic" id="771563" net="1">
          <![CDATA[0]]>
          <graphics count="0"/>
        </attribute>
        <attribute name="Comment" id="771564" net="12">
          <![CDATA[]]>
          <graphics count="1">
            <graphic yoff="40.00" x="1440.00" y="1060.00" id="771565" net="12" show="0" grparent="771566" state="1" pen="0,0,0" brush="255,255,255"/>
          </graphics>
        </attribute>
        <graphics count="1">
          <graphic x="1440.00" y="1020.00" id="771566" net="12" show="1" w="20.00" h="20.00" state="1" pen="0,0,0" brush="255,255,255"/>
        </graphics>
      </node>
      <node id="771567" net="12">
        <attribute name="Name" id="771568" net="12">
          <![CDATA[acheto_DH]]>
          <graphics count="1">
            <graphic xoff="-44.00" yoff="5.00" x="1456.00" y="1085.00" id="771569" net="12" show="1" grparent="771577" state="1" pen="0,0,0" brush="255,255,255"/>
          </graphics>
        </attribute>
        <attribute name="ID" id="771570" net="12">
          <![CDATA[167]]>
          <graphics count="1">
            <graphic xoff="-45.00" yoff="25.00" x="1455.00" y="1105.00" id="771571" net="12" show="1" grparent="771577" state="1" pen="0,0,0" brush="255,255,255"/>
          </graphics>
        </attribute>
        <attribute name="Marking" id="771572" net="12">
          <![CDATA[1]]>
          <graphics count="1">
            <graphic x="1500.00" y="1080.00" id="771573" net="12" show="1" grparent="771577" state="1" pen="0,0,0" brush="255,255,255"/>
          </graphics>
        </attribute>
        <attribute name="Logic" id="771574" net="1">
          <![CDATA[0]]>
          <graphics count="0"/>
        </attribute>
        <attribute name="Comment" id="771575" net="12">
          <![CDATA[]]>
          <graphics count="1">
            <graphic yoff="40.00" x="1500.00" y="1120.00" id="771576" net="12" show="0" grparent="771577" state="1" pen="0,0,0" brush="255,255,255"/>
          </graphics>
        </attribute>
        <graphics count="1">
          <graphic x="1500.00" y="1080.00" id="771577" net="12" show="1" w="20.00" h="20.00" state="1" pen="0,0,0" brush="255,255,255"/>
        </graphics>
      </node>
      <node id="771578" net="12">
        <attribute name="Name" id="771579" net="12">
          <![CDATA[SuCoA]]>
          <graphics count="1">
            <graphic xoff="27.00" yoff="-21.00" x="1607.00" y="999.00" id="771580" net="12" show="1" grparent="771588" state="1" pen="0,0,0" brush="255,255,255"/>
          </graphics>
        </attribute>
        <attribute name="ID" id="771581" net="12">
          <![CDATA[168]]>
          <graphics count="1">
            <graphic xoff="33.00" x="1613.00" y="1020.00" id="771582" net="12" show="1" grparent="771588" state="1" pen="0,0,0" brush="255,255,255"/>
          </graphics>
        </attribute>
        <attribute name="Marking" id="771583" net="12">
          <![CDATA[0]]>
          <graphics count="1">
            <graphic x="1580.00" y="1020.00" id="771584" net="12" show="1" grparent="771588" state="1" pen="0,0,0" brush="255,255,255"/>
          </graphics>
        </attribute>
        <attribute name="Logic" id="771585" net="1">
          <![CDATA[0]]>
          <graphics count="0"/>
        </attribute>
        <attribute name="Comment" id="771586" net="12">
          <![CDATA[]]>
          <graphics count="1">
            <graphic yoff="40.00" x="1580.00" y="1060.00" id="771587" net="12" show="0" grparent="771588" state="1" pen="0,0,0" brush="255,255,255"/>
          </graphics>
        </attribute>
        <graphics count="1">
          <graphic x="1580.00" y="1020.00" id="771588" net="12" show="1" w="20.00" h="20.00" state="1" pen="0,0,0" brush="255,255,255"/>
        </graphics>
      </node>
      <node id="771661" net="12">
        <attribute name="Name" id="771662" net="12">
          <![CDATA[SuCoA_synth]]>
          <graphics count="1">
            <graphic xoff="22.00" yoff="20.00" x="1542.00" y="1100.00" id="771663" net="12" show="1" grparent="771671" state="1" pen="0,0,0" brush="255,255,255"/>
          </graphics>
        </attribute>
        <attribute name="ID" id="771664" net="12">
          <![CDATA[169]]>
          <graphics count="1">
            <graphic xoff="17.00" yoff="35.00" x="1537.00" y="1115.00" id="771665" net="12" show="1" grparent="771671" state="1" pen="0,0,0" brush="255,255,255"/>
          </graphics>
        </attribute>
        <attribute name="Marking" id="771666" net="12">
          <![CDATA[1]]>
          <graphics count="1">
            <graphic x="1520.00" y="1080.00" id="771667" net="12" show="1" grparent="771671" state="1" pen="0,0,0" brush="255,255,255"/>
          </graphics>
        </attribute>
        <attribute name="Logic" id="771668" net="1">
          <![CDATA[0]]>
          <graphics count="0"/>
        </attribute>
        <attribute name="Comment" id="771669" net="12">
          <![CDATA[]]>
          <graphics count="1">
            <graphic yoff="40.00" x="1520.00" y="1120.00" id="771670" net="12" show="0" grparent="771671" state="1" pen="0,0,0" brush="255,255,255"/>
          </graphics>
        </attribute>
        <graphics count="1">
          <graphic x="1520.00" y="1080.00" id="771671" net="12" show="1" w="20.00" h="20.00" state="1" pen="0,0,0" brush="255,255,255"/>
        </graphics>
      </node>
      <node id="771672" net="12">
        <attribute name="Name" id="771673" net="12">
          <![CDATA[su]]>
          <graphics count="1">
            <graphic xoff="21.00" yoff="-8.00" x="1601.00" y="1152.00" id="771674" net="12" show="1" grparent="771682" state="1" pen="0,0,0" brush="255,255,255"/>
          </graphics>
        </attribute>
        <attribute name="ID" id="771675" net="12">
          <![CDATA[170]]>
          <graphics count="1">
            <graphic xoff="27.00" yoff="12.00" x="1607.00" y="1172.00" id="771676" net="12" show="1" grparent="771682" state="1" pen="0,0,0" brush="255,255,255"/>
          </graphics>
        </attribute>
        <attribute name="Marking" id="771677" net="12">
          <![CDATA[0]]>
          <graphics count="1">
            <graphic x="1580.00" y="1160.00" id="771678" net="12" show="1" grparent="771682" state="1" pen="0,0,0" brush="255,255,255"/>
          </graphics>
        </attribute>
        <attribute name="Logic" id="771679" net="1">
          <![CDATA[0]]>
          <graphics count="0"/>
        </attribute>
        <attribute name="Comment" id="771680" net="12">
          <![CDATA[]]>
          <graphics count="1">
            <graphic yoff="40.00" x="1580.00" y="1200.00" id="771681" net="12" show="0" grparent="771682" state="1" pen="0,0,0" brush="255,255,255"/>
          </graphics>
        </attribute>
        <graphics count="1">
          <graphic x="1580.00" y="1160.00" id="771682" net="12" show="1" w="20.00" h="20.00" state="1" pen="0,0,0" brush="255,255,255"/>
        </graphics>
      </node>
      <node id="771689" net="12">
        <attribute name="Name" id="771690" net="12">
          <![CDATA[su_DH]]>
          <graphics count="1">
            <graphic yoff="22.00" x="1520.00" y="1242.00" id="771691" net="12" show="1" grparent="771699" state="1" pen="0,0,0" brush="255,255,255"/>
          </graphics>
        </attribute>
        <attribute name="ID" id="771692" net="12">
          <![CDATA[171]]>
          <graphics count="1">
            <graphic xoff="-40.00" x="1480.00" y="1220.00" id="771693" net="12" show="1" grparent="771699" state="1" pen="0,0,0" brush="255,255,255"/>
          </graphics>
        </attribute>
        <attribute name="Marking" id="771694" net="12">
          <![CDATA[1]]>
          <graphics count="1">
            <graphic x="1520.00" y="1220.00" id="771695" net="12" show="1" grparent="771699" state="1" pen="0,0,0" brush="255,255,255"/>
          </graphics>
        </attribute>
        <attribute name="Logic" id="771696" net="1">
          <![CDATA[0]]>
          <graphics count="0"/>
        </attribute>
        <attribute name="Comment" id="771697" net="12">
          <![CDATA[]]>
          <graphics count="1">
            <graphic yoff="40.00" x="1520.00" y="1260.00" id="771698" net="12" show="0" grparent="771699" state="1" pen="0,0,0" brush="255,255,255"/>
          </graphics>
        </attribute>
        <graphics count="1">
          <graphic x="1520.00" y="1220.00" id="771699" net="12" show="1" w="20.00" h="20.00" state="1" pen="0,0,0" brush="255,255,255"/>
        </graphics>
      </node>
      <node id="771700" net="12">
        <attribute name="Name" id="771701" net="12">
          <![CDATA[fum]]>
          <graphics count="1">
            <graphic xoff="24.00" yoff="-11.00" x="1604.00" y="1329.00" id="771702" net="12" show="1" grparent="771710" state="1" pen="0,0,0" brush="255,255,255"/>
          </graphics>
        </attribute>
        <attribute name="ID" id="771703" net="12">
          <![CDATA[172]]>
          <graphics count="1">
            <graphic xoff="29.00" yoff="11.00" x="1609.00" y="1351.00" id="771704" net="12" show="1" grparent="771710" state="1" pen="0,0,0" brush="255,255,255"/>
          </graphics>
        </attribute>
        <attribute name="Marking" id="771705" net="12">
          <![CDATA[0]]>
          <graphics count="1">
            <graphic x="1580.00" y="1340.00" id="771706" net="12" show="1" grparent="771710" state="1" pen="0,0,0" brush="255,255,255"/>
          </graphics>
        </attribute>
        <attribute name="Logic" id="771707" net="1">
          <![CDATA[0]]>
          <graphics count="0"/>
        </attribute>
        <attribute name="Comment" id="771708" net="12">
          <![CDATA[]]>
          <graphics count="1">
            <graphic yoff="40.00" x="1580.00" y="1380.00" id="771709" net="12" show="0" grparent="771710" state="1" pen="0,0,0" brush="255,255,255"/>
          </graphics>
        </attribute>
        <graphics count="1">
          <graphic x="1580.00" y="1340.00" id="771710" net="12" show="1" w="20.00" h="20.00" state="1" pen="0,0,0" brush="255,255,255"/>
        </graphics>
      </node>
      <node id="771717" net="12">
        <attribute name="Name" id="771718" net="12">
          <![CDATA[mal]]>
          <graphics count="1">
            <graphic xoff="4.00" yoff="-22.00" x="1384.00" y="1318.00" id="771719" net="12" show="1" grparent="771727" state="1" pen="0,0,0" brush="255,255,255"/>
          </graphics>
        </attribute>
        <attribute name="ID" id="771720" net="12">
          <![CDATA[173]]>
          <graphics count="1">
            <graphic xoff="6.00" yoff="23.00" x="1386.00" y="1363.00" id="771721" net="12" show="1" grparent="771727" state="1" pen="0,0,0" brush="255,255,255"/>
          </graphics>
        </attribute>
        <attribute name="Marking" id="771722" net="12">
          <![CDATA[0]]>
          <graphics count="1">
            <graphic x="1380.00" y="1340.00" id="771723" net="12" show="1" grparent="771727" state="1" pen="0,0,0" brush="255,255,255"/>
          </graphics>
        </attribute>
        <attribute name="Logic" id="771724" net="1">
          <![CDATA[0]]>
          <graphics count="0"/>
        </attribute>
        <attribute name="Comment" id="771725" net="12">
          <![CDATA[]]>
          <graphics count="1">
            <graphic yoff="40.00" x="1380.00" y="1380.00" id="771726" net="12" show="0" grparent="771727" state="1" pen="0,0,0" brush="255,255,255"/>
          </graphics>
        </attribute>
        <graphics count="1">
          <graphic x="1380.00" y="1340.00" id="771727" net="12" show="1" w="20.00" h="20.00" state="1" pen="0,0,0" brush="255,255,255"/>
        </graphics>
      </node>
      <node id="771734" net="12">
        <attribute name="Name" id="771735" net="12">
          <![CDATA[fumarase]]>
          <graphics count="1">
            <graphic xoff="39.00" yoff="-5.00" x="1499.00" y="1275.00" id="771736" net="12" show="1" grparent="771744" state="1" pen="0,0,0" brush="255,255,255"/>
          </graphics>
        </attribute>
        <attribute name="ID" id="771737" net="12">
          <![CDATA[174]]>
          <graphics count="1">
            <graphic xoff="-29.00" yoff="1.00" x="1431.00" y="1281.00" id="771738" net="12" show="1" grparent="771744" state="1" pen="0,0,0" brush="255,255,255"/>
          </graphics>
        </attribute>
        <attribute name="Marking" id="771739" net="12">
          <![CDATA[1]]>
          <graphics count="1">
            <graphic x="1460.00" y="1280.00" id="771740" net="12" show="1" grparent="771744" state="1" pen="0,0,0" brush="255,255,255"/>
          </graphics>
        </attribute>
        <attribute name="Logic" id="771741" net="1">
          <![CDATA[0]]>
          <graphics count="0"/>
        </attribute>
        <attribute name="Comment" id="771742" net="12">
          <![CDATA[]]>
          <graphics count="1">
            <graphic yoff="40.00" x="1460.00" y="1320.00" id="771743" net="12" show="0" grparent="771744" state="1" pen="0,0,0" brush="255,255,255"/>
          </graphics>
        </attribute>
        <graphics count="1">
          <graphic x="1460.00" y="1280.00" id="771744" net="12" show="1" w="20.00" h="20.00" state="1" pen="0,0,0" brush="255,255,255"/>
        </graphics>
      </node>
      <node id="772326" net="14">
        <attribute name="Name" id="772327" net="14">
          <![CDATA[glut2]]>
          <graphics count="1">
            <graphic xoff="34.00" yoff="2.00" x="1014.00" y="1162.00" id="772328" net="14" show="1" grparent="772336" state="1" pen="0,0,0" brush="255,255,255"/>
          </graphics>
        </attribute>
        <attribute name="ID" id="772329" net="14">
          <![CDATA[175]]>
          <graphics count="1">
            <graphic yoff="-24.00" x="980.00" y="1136.00" id="772330" net="14" show="1" grparent="772336" state="1" pen="0,0,0" brush="255,255,255"/>
          </graphics>
        </attribute>
        <attribute name="Marking" id="772331" net="14">
          <![CDATA[1]]>
          <graphics count="1">
            <graphic x="980.00" y="1160.00" id="772332" net="14" show="1" grparent="772336" state="1" pen="0,0,0" brush="255,255,255"/>
          </graphics>
        </attribute>
        <attribute name="Logic" id="772333" net="1">
          <![CDATA[0]]>
          <graphics count="0"/>
        </attribute>
        <attribute name="Comment" id="772334" net="14">
          <![CDATA[]]>
          <graphics count="1">
            <graphic yoff="40.00" x="980.00" y="1200.00" id="772335" net="14" show="0" grparent="772336" state="1" pen="0,0,0" brush="255,255,255"/>
          </graphics>
        </attribute>
        <graphics count="1">
          <graphic x="980.00" y="1160.00" id="772336" net="14" show="1" w="20.00" h="20.00" state="1" pen="0,0,0" brush="255,255,255"/>
        </graphics>
      </node>
      <node id="772348" net="14">
        <attribute name="Name" id="772349" net="14">
          <![CDATA[]]>
          <graphics count="1">
            <graphic xoff="25.00" yoff="20.00" x="945.00" y="1300.00" id="772350" net="14" show="1" grparent="772358" state="1" pen="0,0,0" brush="255,255,255"/>
          </graphics>
        </attribute>
        <attribute name="ID" id="772351" net="14">
          <![CDATA[176]]>
          <graphics count="1">
            <graphic xoff="33.00" yoff="8.00" x="953.00" y="1288.00" id="772352" net="14" show="1" grparent="772358" state="1" pen="0,0,0" brush="255,255,255"/>
          </graphics>
        </attribute>
        <attribute name="Marking" id="772353" net="14">
          <![CDATA[0]]>
          <graphics count="1">
            <graphic x="920.00" y="1280.00" id="772354" net="14" show="1" grparent="772358" state="1" pen="0,0,0" brush="255,255,255"/>
          </graphics>
        </attribute>
        <attribute name="Logic" id="772355" net="1">
          <![CDATA[0]]>
          <graphics count="0"/>
        </attribute>
        <attribute name="Comment" id="772356" net="14">
          <![CDATA[]]>
          <graphics count="1">
            <graphic yoff="40.00" x="920.00" y="1320.00" id="772357" net="14" show="0" grparent="772358" state="1" pen="0,0,0" brush="255,255,255"/>
          </graphics>
        </attribute>
        <graphics count="1">
          <graphic x="920.00" y="1280.00" id="772358" net="14" show="1" w="20.00" h="20.00" state="1" pen="0,0,0" brush="255,255,255"/>
        </graphics>
      </node>
      <node id="772379" net="14">
        <attribute name="Name" id="772380" net="14">
          <![CDATA[insulin]]>
          <graphics count="1">
            <graphic xoff="10.00" yoff="33.00" x="850.00" y="1313.00" id="772381" net="14" show="1" grparent="772389" state="1" pen="0,0,0" brush="255,255,255"/>
          </graphics>
        </attribute>
        <attribute name="ID" id="772382" net="14">
          <![CDATA[177]]>
          <graphics count="1">
            <graphic xoff="3.00" yoff="19.00" x="843.00" y="1299.00" id="772383" net="14" show="1" grparent="772389" state="1" pen="0,0,0" brush="255,255,255"/>
          </graphics>
        </attribute>
        <attribute name="Marking" id="772384" net="14">
          <![CDATA[0]]>
          <graphics count="1">
            <graphic x="840.00" y="1280.00" id="772385" net="14" show="1" grparent="772389" state="1" pen="0,0,0" brush="255,255,255"/>
          </graphics>
        </attribute>
        <attribute name="Logic" id="772386" net="1">
          <![CDATA[0]]>
          <graphics count="0"/>
        </attribute>
        <attribute name="Comment" id="772387" net="14">
          <![CDATA[]]>
          <graphics count="1">
            <graphic yoff="40.00" x="840.00" y="1320.00" id="772388" net="14" show="0" grparent="772389" state="1" pen="0,0,0" brush="255,255,255"/>
          </graphics>
        </attribute>
        <graphics count="1">
          <graphic x="840.00" y="1280.00" id="772389" net="14" show="1" w="20.00" h="20.00" state="4" pen="0,0,0" brush="255,255,255"/>
        </graphics>
      </node>
      <node id="772410" net="14">
        <attribute name="Name" id="772411" net="14">
          <![CDATA[glicogen]]>
          <graphics count="1">
            <graphic xoff="45.00" yoff="-1.00" x="725.00" y="1419.00" id="772412" net="14" show="1" grparent="772420" state="1" pen="0,0,0" brush="255,255,255"/>
          </graphics>
        </attribute>
        <attribute name="ID" id="772413" net="14">
          <![CDATA[178]]>
          <graphics count="1">
            <graphic xoff="-34.00" yoff="-3.00" x="646.00" y="1417.00" id="772414" net="14" show="1" grparent="772420" state="1" pen="0,0,0" brush="255,255,255"/>
          </graphics>
        </attribute>
        <attribute name="Marking" id="772415" net="14">
          <![CDATA[0]]>
          <graphics count="1">
            <graphic x="680.00" y="1420.00" id="772416" net="14" show="1" grparent="772420" state="1" pen="0,0,0" brush="255,255,255"/>
          </graphics>
        </attribute>
        <attribute name="Logic" id="772417" net="1">
          <![CDATA[0]]>
          <graphics count="0"/>
        </attribute>
        <attribute name="Comment" id="772418" net="14">
          <![CDATA[]]>
          <graphics count="1">
            <graphic yoff="40.00" x="680.00" y="1460.00" id="772419" net="14" show="0" grparent="772420" state="1" pen="0,0,0" brush="255,255,255"/>
          </graphics>
        </attribute>
        <graphics count="1">
          <graphic x="680.00" y="1420.00" id="772420" net="14" show="1" w="20.00" h="20.00" state="1" pen="0,0,0" brush="255,255,255"/>
        </graphics>
      </node>
      <node id="776039" net="1">
        <attribute name="Name" id="776040" net="1">
          <![CDATA[H2O]]>
          <graphics count="1">
            <graphic xoff="25.00" yoff="20.00" x="1785.00" y="1440.00" id="776041" net="1" show="1" grparent="776049" state="1" pen="0,0,0" brush="255,255,255"/>
          </graphics>
        </attribute>
        <attribute name="ID" id="776042" net="1">
          <![CDATA[179]]>
          <graphics count="1">
            <graphic xoff="8.00" yoff="28.00" x="1768.00" y="1448.00" id="776043" net="1" show="1" grparent="776049" state="1" pen="0,0,0" brush="255,255,255"/>
          </graphics>
        </attribute>
        <attribute name="Marking" id="776044" net="1">
          <![CDATA[0]]>
          <graphics count="1">
            <graphic x="1760.00" y="1420.00" id="776045" net="1" show="1" grparent="776049" state="1" pen="0,0,0" brush="255,255,255"/>
          </graphics>
        </attribute>
        <attribute name="Logic" id="776046" net="1">
          <![CDATA[0]]>
          <graphics count="0"/>
        </attribute>
        <attribute name="Comment" id="776047" net="1">
          <![CDATA[]]>
          <graphics count="1">
            <graphic yoff="40.00" x="1760.00" y="1460.00" id="776048" net="1" show="0" grparent="776049" state="1" pen="0,0,0" brush="255,255,255"/>
          </graphics>
        </attribute>
        <graphics count="1">
          <graphic x="1760.00" y="1420.00" id="776049" net="1" show="1" w="20.00" h="20.00" state="1" pen="0,0,0" brush="255,255,255"/>
        </graphics>
      </node>
      <node id="787177" net="14">
        <attribute name="Name" id="787178" net="14">
          <![CDATA[]]>
          <graphics count="1">
            <graphic xoff="25.00" yoff="20.00" x="725.00" y="1320.00" id="787183" net="14" show="1" grparent="787187" state="1" pen="0,0,0" brush="255,255,255"/>
          </graphics>
        </attribute>
        <attribute name="ID" id="787179" net="14">
          <![CDATA[180]]>
          <graphics count="1">
            <graphic xoff="13.00" yoff="20.00" x="713.00" y="1320.00" id="787184" net="14" show="1" grparent="787187" state="1" pen="0,0,0" brush="255,255,255"/>
          </graphics>
        </attribute>
        <attribute name="Marking" id="787180" net="14">
          <![CDATA[1]]>
          <graphics count="1">
            <graphic x="700.00" y="1300.00" id="787185" net="14" show="1" grparent="787187" state="1" pen="0,0,0" brush="255,255,255"/>
          </graphics>
        </attribute>
        <attribute name="Logic" id="787181" net="1">
          <![CDATA[0]]>
          <graphics count="0"/>
        </attribute>
        <attribute name="Comment" id="787182" net="14">
          <![CDATA[]]>
          <graphics count="1">
            <graphic yoff="40.00" x="700.00" y="1340.00" id="787186" net="14" show="0" grparent="787187" state="1" pen="0,0,0" brush="255,255,255"/>
          </graphics>
        </attribute>
        <graphics count="1">
          <graphic x="700.00" y="1300.00" id="787187" net="14" show="1" w="20.00" h="20.00" state="4" pen="0,0,0" brush="255,255,255"/>
        </graphics>
      </node>
      <node id="787188" net="14">
        <attribute name="Name" id="787189" net="14">
          <![CDATA[GS_inact]]>
          <graphics count="1">
            <graphic xoff="25.00" yoff="20.00" x="745.00" y="1200.00" id="787194" net="14" show="1" grparent="787198" state="1" pen="0,0,0" brush="255,255,255"/>
          </graphics>
        </attribute>
        <attribute name="ID" id="787190" net="14">
          <![CDATA[181]]>
          <graphics count="1">
            <graphic xoff="23.00" yoff="33.00" x="743.00" y="1213.00" id="787195" net="14" show="1" grparent="787198" state="1" pen="0,0,0" brush="255,255,255"/>
          </graphics>
        </attribute>
        <attribute name="Marking" id="787191" net="14">
          <![CDATA[1]]>
          <graphics count="1">
            <graphic x="720.00" y="1180.00" id="787196" net="14" show="1" grparent="787198" state="1" pen="0,0,0" brush="255,255,255"/>
          </graphics>
        </attribute>
        <attribute name="Logic" id="787192" net="1">
          <![CDATA[0]]>
          <graphics count="0"/>
        </attribute>
        <attribute name="Comment" id="787193" net="14">
          <![CDATA[]]>
          <graphics count="1">
            <graphic yoff="40.00" x="720.00" y="1220.00" id="787197" net="14" show="0" grparent="787198" state="1" pen="0,0,0" brush="255,255,255"/>
          </graphics>
        </attribute>
        <graphics count="1">
          <graphic x="720.00" y="1180.00" id="787198" net="14" show="1" w="20.00" h="20.00" state="1" pen="0,0,0" brush="255,255,255"/>
        </graphics>
      </node>
      <node id="787199" net="14">
        <attribute name="Name" id="787200" net="14">
          <![CDATA[GS_act]]>
          <graphics count="1">
            <graphic xoff="-40.00" yoff="-1.00" x="640.00" y="1179.00" id="787205" net="14" show="1" grparent="787209" state="1" pen="0,0,0" brush="255,255,255"/>
          </graphics>
        </attribute>
        <attribute name="ID" id="787201" net="14">
          <![CDATA[182]]>
          <graphics count="1">
            <graphic xoff="25.00" yoff="20.00" x="705.00" y="1200.00" id="787206" net="14" show="1" grparent="787209" state="1" pen="0,0,0" brush="255,255,255"/>
          </graphics>
        </attribute>
        <attribute name="Marking" id="787202" net="14">
          <![CDATA[0]]>
          <graphics count="1">
            <graphic x="680.00" y="1180.00" id="787207" net="14" show="1" grparent="787209" state="1" pen="0,0,0" brush="255,255,255"/>
          </graphics>
        </attribute>
        <attribute name="Logic" id="787203" net="1">
          <![CDATA[0]]>
          <graphics count="0"/>
        </attribute>
        <attribute name="Comment" id="787204" net="14">
          <![CDATA[]]>
          <graphics count="1">
            <graphic yoff="40.00" x="680.00" y="1220.00" id="787208" net="14" show="0" grparent="787209" state="1" pen="0,0,0" brush="255,255,255"/>
          </graphics>
        </attribute>
        <graphics count="1">
          <graphic x="680.00" y="1180.00" id="787209" net="14" show="1" w="20.00" h="20.00" state="4" pen="0,0,0" brush="255,255,255"/>
        </graphics>
      </node>
      <node id="787210" net="14">
        <attribute name="Name" id="787211" net="14">
          <![CDATA[PKB_AKT]]>
          <graphics count="1">
            <graphic xoff="38.00" yoff="-1.00" x="838.00" y="1179.00" id="787216" net="14" show="1" grparent="787220" state="1" pen="0,0,0" brush="255,255,255"/>
          </graphics>
        </attribute>
        <attribute name="ID" id="787212" net="14">
          <![CDATA[183]]>
          <graphics count="1">
            <graphic xoff="31.00" yoff="13.00" x="831.00" y="1193.00" id="787217" net="14" show="1" grparent="787220" state="1" pen="0,0,0" brush="255,255,255"/>
          </graphics>
        </attribute>
        <attribute name="Marking" id="787213" net="14">
          <![CDATA[0]]>
          <graphics count="1">
            <graphic x="800.00" y="1180.00" id="787218" net="14" show="1" grparent="787220" state="1" pen="0,0,0" brush="255,255,255"/>
          </graphics>
        </attribute>
        <attribute name="Logic" id="787214" net="1">
          <![CDATA[0]]>
          <graphics count="0"/>
        </attribute>
        <attribute name="Comment" id="787215" net="14">
          <![CDATA[]]>
          <graphics count="1">
            <graphic yoff="40.00" x="800.00" y="1220.00" id="787219" net="14" show="0" grparent="787220" state="1" pen="0,0,0" brush="255,255,255"/>
          </graphics>
        </attribute>
        <graphics count="1">
          <graphic x="800.00" y="1180.00" id="787220" net="14" show="1" w="20.00" h="20.00" state="4" pen="0,0,0" brush="255,255,255"/>
        </graphics>
      </node>
      <node id="787221" net="14">
        <attribute name="Name" id="787222" net="14">
          <![CDATA[PKB_akt]]>
          <graphics count="1">
            <graphic xoff="-10.00" yoff="-25.00" x="750.00" y="1155.00" id="787227" net="14" show="1" grparent="787231" state="1" pen="0,0,0" brush="255,255,255"/>
          </graphics>
        </attribute>
        <attribute name="ID" id="787223" net="14">
          <![CDATA[184]]>
          <graphics count="1">
            <graphic xoff="25.00" yoff="20.00" x="785.00" y="1200.00" id="787228" net="14" show="1" grparent="787231" state="1" pen="0,0,0" brush="255,255,255"/>
          </graphics>
        </attribute>
        <attribute name="Marking" id="787224" net="14">
          <![CDATA[1]]>
          <graphics count="1">
            <graphic x="760.00" y="1180.00" id="787229" net="14" show="1" grparent="787231" state="1" pen="0,0,0" brush="255,255,255"/>
          </graphics>
        </attribute>
        <attribute name="Logic" id="787225" net="1">
          <![CDATA[0]]>
          <graphics count="0"/>
        </attribute>
        <attribute name="Comment" id="787226" net="14">
          <![CDATA[]]>
          <graphics count="1">
            <graphic yoff="40.00" x="760.00" y="1220.00" id="787230" net="14" show="0" grparent="787231" state="1" pen="0,0,0" brush="255,255,255"/>
          </graphics>
        </attribute>
        <graphics count="1">
          <graphic x="760.00" y="1180.00" id="787231" net="14" show="1" w="20.00" h="20.00" state="1" pen="0,0,0" brush="255,255,255"/>
        </graphics>
      </node>
      <node id="787316" net="14">
        <attribute name="Name" id="787317" net="14">
          <![CDATA[gsk3b_inact]]>
          <graphics count="1">
            <graphic xoff="58.00" yoff="-1.00" x="958.00" y="1079.00" id="787318" net="14" show="1" grparent="787326" state="1" pen="0,0,0" brush="255,255,255"/>
          </graphics>
        </attribute>
        <attribute name="ID" id="787319" net="14">
          <![CDATA[185]]>
          <graphics count="1">
            <graphic xoff="10.00" yoff="24.00" x="910.00" y="1104.00" id="787320" net="14" show="1" grparent="787326" state="1" pen="0,0,0" brush="255,255,255"/>
          </graphics>
        </attribute>
        <attribute name="Marking" id="787321" net="14">
          <![CDATA[1]]>
          <graphics count="1">
            <graphic x="900.00" y="1080.00" id="787322" net="14" show="1" grparent="787326" state="1" pen="0,0,0" brush="255,255,255"/>
          </graphics>
        </attribute>
        <attribute name="Logic" id="787323" net="1">
          <![CDATA[0]]>
          <graphics count="0"/>
        </attribute>
        <attribute name="Comment" id="787324" net="14">
          <![CDATA[]]>
          <graphics count="1">
            <graphic yoff="40.00" x="900.00" y="1120.00" id="787325" net="14" show="0" grparent="787326" state="1" pen="0,0,0" brush="255,255,255"/>
          </graphics>
        </attribute>
        <graphics count="1">
          <graphic x="900.00" y="1080.00" id="787326" net="14" show="1" w="20.00" h="20.00" state="4" pen="0,0,0" brush="255,255,255"/>
        </graphics>
      </node>
      <node id="787362" net="1" logic="1">
        <attribute name="Name" id="787363" net="1">
          <![CDATA[gsk3b_act]]>
          <graphics count="5">
            <graphic xoff="54.00" yoff="13.00" x="1414.00" y="1033.00" id="787364" net="1" show="1" grparent="787372" state="1" pen="0,0,0" brush="255,255,255"/>
            <graphic xoff="25.00" yoff="20.00" x="865.00" y="1040.00" id="808798" net="14" show="1" grparent="817258" state="1" pen="0,0,0" brush="255,255,255"/>
            <graphic xoff="5.00" yoff="-21.00" x="845.00" y="999.00" id="817259" net="14" show="1" grparent="817258" state="1" pen="0,0,0" brush="255,255,255"/>
            <graphic xoff="26.00" yoff="26.00" x="1266.00" y="1426.00" id="918636" net="1" show="1" grparent="918644" state="1" pen="0,0,0" brush="255,255,255"/>
            <graphic xoff="-38.00" yoff="-1.00" x="482.00" y="119.00" id="918797" net="22" show="1" grparent="918796" state="1" pen="0,0,0" brush="255,255,255"/>
          </graphics>
        </attribute>
        <attribute name="ID" id="787365" net="1">
          <![CDATA[186]]>
          <graphics count="5">
            <graphic xoff="41.00" yoff="52.00" x="1401.00" y="1072.00" id="787366" net="1" show="1" grparent="787372" state="1" pen="0,0,0" brush="255,255,255"/>
            <graphic xoff="28.00" yoff="31.00" x="868.00" y="1051.00" id="808799" net="14" show="1" grparent="817258" state="1" pen="0,0,0" brush="255,255,255"/>
            <graphic xoff="28.00" yoff="31.00" x="868.00" y="1051.00" id="817260" net="14" show="1" grparent="817258" state="1" pen="0,0,0" brush="255,255,255"/>
            <graphic xoff="31.00" yoff="7.00" x="1271.00" y="1407.00" id="918638" net="1" show="1" grparent="918644" state="1" pen="0,0,0" brush="255,255,255"/>
            <graphic xoff="5.00" yoff="-21.00" x="525.00" y="99.00" id="918798" net="22" show="1" grparent="918796" state="1" pen="0,0,0" brush="255,255,255"/>
          </graphics>
        </attribute>
        <attribute name="Marking" id="787367" net="1">
          <![CDATA[0]]>
          <graphics count="5">
            <graphic x="1360.00" y="1020.00" id="787368" net="1" show="1" grparent="787372" state="1" pen="0,0,0" brush="255,255,255"/>
            <graphic x="840.00" y="1020.00" id="808800" net="14" show="1" grparent="817258" state="1" pen="0,0,0" brush="255,255,255"/>
            <graphic x="840.00" y="1020.00" id="817261" net="14" show="1" grparent="817258" state="1" pen="0,0,0" brush="255,255,255"/>
            <graphic x="1240.00" y="1400.00" id="918640" net="1" show="1" grparent="918644" state="1" pen="0,0,0" brush="255,255,255"/>
            <graphic x="520.00" y="120.00" id="918799" net="22" show="1" grparent="918796" state="1" pen="0,0,0" brush="255,255,255"/>
          </graphics>
        </attribute>
        <attribute name="Logic" id="787369" net="1">
          <![CDATA[1]]>
          <graphics count="0"/>
        </attribute>
        <attribute name="Comment" id="787370" net="1">
          <![CDATA[]]>
          <graphics count="5">
            <graphic yoff="40.00" x="1360.00" y="1060.00" id="787371" net="1" show="0" grparent="787372" state="1" pen="0,0,0" brush="255,255,255"/>
            <graphic yoff="40.00" x="840.00" y="1060.00" id="808801" net="14" show="0" grparent="817258" state="1" pen="0,0,0" brush="255,255,255"/>
            <graphic yoff="40.00" x="840.00" y="1060.00" id="817262" net="14" show="0" grparent="817258" state="1" pen="0,0,0" brush="255,255,255"/>
            <graphic yoff="40.00" x="1240.00" y="1440.00" id="918643" net="1" show="0" grparent="918644" state="1" pen="0,0,0" brush="255,255,255"/>
            <graphic yoff="40.00" x="520.00" y="160.00" id="918800" net="22" show="0" grparent="918796" state="1" pen="0,0,0" brush="255,255,255"/>
          </graphics>
        </attribute>
        <graphics count="4">
          <graphic x="1360.00" y="1020.00" id="787372" net="1" show="1" w="20.00" h="20.00" state="4" pen="0,0,0" brush="255,255,255"/>
          <graphic x="840.00" y="1020.00" id="817258" net="14" show="1" w="20.00" h="20.00" state="8" pen="0,0,0" brush="255,255,255"/>
          <graphic x="1240.00" y="1400.00" id="918644" net="1" show="1" w="20.00" h="20.00" state="4" pen="0,0,0" brush="255,255,255"/>
          <graphic x="520.00" y="120.00" id="918796" net="22" show="1" w="20.00" h="20.00" state="8" pen="0,0,0" brush="255,255,255"/>
        </graphics>
      </node>
      <node id="787527" net="14">
        <attribute name="Name" id="787528" net="14">
          <![CDATA[]]>
          <graphics count="1">
            <graphic xoff="25.00" yoff="20.00" x="885.00" y="1240.00" id="787529" net="14" show="1" grparent="787537" state="1" pen="0,0,0" brush="255,255,255"/>
          </graphics>
        </attribute>
        <attribute name="ID" id="787530" net="14">
          <![CDATA[187]]>
          <graphics count="1">
            <graphic xoff="-25.00" yoff="-1.00" x="835.00" y="1219.00" id="787531" net="14" show="1" grparent="787537" state="1" pen="0,0,0" brush="255,255,255"/>
          </graphics>
        </attribute>
        <attribute name="Marking" id="787532" net="14">
          <![CDATA[1]]>
          <graphics count="1">
            <graphic x="860.00" y="1220.00" id="787533" net="14" show="1" grparent="787537" state="1" pen="0,0,0" brush="255,255,255"/>
          </graphics>
        </attribute>
        <attribute name="Logic" id="787534" net="1">
          <![CDATA[0]]>
          <graphics count="0"/>
        </attribute>
        <attribute name="Comment" id="787535" net="14">
          <![CDATA[]]>
          <graphics count="1">
            <graphic yoff="40.00" x="860.00" y="1260.00" id="787536" net="14" show="0" grparent="787537" state="1" pen="0,0,0" brush="255,255,255"/>
          </graphics>
        </attribute>
        <graphics count="1">
          <graphic x="860.00" y="1220.00" id="787537" net="14" show="1" w="20.00" h="20.00" state="1" pen="0,0,0" brush="255,255,255"/>
        </graphics>
      </node>
      <node id="787550" net="14">
        <attribute name="Name" id="787551" net="14">
          <![CDATA[]]>
          <graphics count="1">
            <graphic xoff="25.00" yoff="20.00" x="925.00" y="1240.00" id="787552" net="14" show="1" grparent="787560" state="1" pen="0,0,0" brush="255,255,255"/>
          </graphics>
        </attribute>
        <attribute name="ID" id="787553" net="14">
          <![CDATA[188]]>
          <graphics count="1">
            <graphic xoff="34.00" yoff="-2.00" x="934.00" y="1218.00" id="787554" net="14" show="1" grparent="787560" state="1" pen="0,0,0" brush="255,255,255"/>
          </graphics>
        </attribute>
        <attribute name="Marking" id="787555" net="14">
          <![CDATA[0]]>
          <graphics count="1">
            <graphic x="900.00" y="1220.00" id="787556" net="14" show="1" grparent="787560" state="1" pen="0,0,0" brush="255,255,255"/>
          </graphics>
        </attribute>
        <attribute name="Logic" id="787557" net="1">
          <![CDATA[0]]>
          <graphics count="0"/>
        </attribute>
        <attribute name="Comment" id="787558" net="14">
          <![CDATA[]]>
          <graphics count="1">
            <graphic yoff="40.00" x="900.00" y="1260.00" id="787559" net="14" show="0" grparent="787560" state="1" pen="0,0,0" brush="255,255,255"/>
          </graphics>
        </attribute>
        <graphics count="1">
          <graphic x="900.00" y="1220.00" id="787560" net="14" show="1" w="20.00" h="20.00" state="1" pen="0,0,0" brush="255,255,255"/>
        </graphics>
      </node>
      <node id="787614" net="14">
        <attribute name="Name" id="787615" net="14">
          <![CDATA[glu2]]>
          <graphics count="1">
            <graphic xoff="25.00" yoff="20.00" x="845.00" y="1380.00" id="787616" net="14" show="1" grparent="787624" state="1" pen="0,0,0" brush="255,255,255"/>
          </graphics>
        </attribute>
        <attribute name="ID" id="787617" net="14">
          <![CDATA[189]]>
          <graphics count="1">
            <graphic xoff="-13.00" yoff="21.00" x="807.00" y="1381.00" id="787618" net="14" show="1" grparent="787624" state="1" pen="0,0,0" brush="255,255,255"/>
          </graphics>
        </attribute>
        <attribute name="Marking" id="787619" net="14">
          <![CDATA[0]]>
          <graphics count="1">
            <graphic x="820.00" y="1360.00" id="787620" net="14" show="1" grparent="787624" state="1" pen="0,0,0" brush="255,255,255"/>
          </graphics>
        </attribute>
        <attribute name="Logic" id="787621" net="1">
          <![CDATA[0]]>
          <graphics count="0"/>
        </attribute>
        <attribute name="Comment" id="787622" net="14">
          <![CDATA[]]>
          <graphics count="1">
            <graphic yoff="40.00" x="820.00" y="1400.00" id="787623" net="14" show="0" grparent="787624" state="1" pen="0,0,0" brush="255,255,255"/>
          </graphics>
        </attribute>
        <graphics count="1">
          <graphic x="820.00" y="1360.00" id="787624" net="14" show="1" w="20.00" h="20.00" state="4" pen="0,0,0" brush="255,255,255"/>
        </graphics>
      </node>
      <node id="787724" net="1">
        <attribute name="Name" id="787725" net="1">
          <![CDATA[hif_ppp]]>
          <graphics count="1">
            <graphic xoff="-31.00" yoff="31.00" x="1389.00" y="891.00" id="787726" net="1" show="1" grparent="787734" state="1" pen="0,0,0" brush="255,255,255"/>
          </graphics>
        </attribute>
        <attribute name="ID" id="787727" net="1">
          <![CDATA[190]]>
          <graphics count="1">
            <graphic xoff="5.00" yoff="-23.00" x="1425.00" y="837.00" id="787728" net="1" show="1" grparent="787734" state="1" pen="0,0,0" brush="255,255,255"/>
          </graphics>
        </attribute>
        <attribute name="Marking" id="787729" net="1">
          <![CDATA[0]]>
          <graphics count="1">
            <graphic x="1420.00" y="860.00" id="787730" net="1" show="1" grparent="787734" state="1" pen="0,0,0" brush="255,255,255"/>
          </graphics>
        </attribute>
        <attribute name="Logic" id="787731" net="1">
          <![CDATA[0]]>
          <graphics count="0"/>
        </attribute>
        <attribute name="Comment" id="787732" net="1">
          <![CDATA[]]>
          <graphics count="1">
            <graphic yoff="40.00" x="1420.00" y="900.00" id="787733" net="1" show="0" grparent="787734" state="1" pen="0,0,0" brush="255,255,255"/>
          </graphics>
        </attribute>
        <graphics count="1">
          <graphic x="1420.00" y="860.00" id="787734" net="1" show="1" w="20.00" h="20.00" state="4" pen="0,0,0" brush="255,255,255"/>
        </graphics>
      </node>
      <node id="787756" net="1">
        <attribute name="Name" id="787757" net="1">
          <![CDATA[ub_ase]]>
          <graphics count="1">
            <graphic xoff="31.00" yoff="10.00" x="1491.00" y="810.00" id="787758" net="1" show="1" grparent="787766" state="1" pen="0,0,0" brush="255,255,255"/>
          </graphics>
        </attribute>
        <attribute name="ID" id="787759" net="1">
          <![CDATA[191]]>
          <graphics count="1">
            <graphic xoff="-34.00" yoff="10.00" x="1426.00" y="810.00" id="787760" net="1" show="1" grparent="787766" state="1" pen="0,0,0" brush="255,255,255"/>
          </graphics>
        </attribute>
        <attribute name="Marking" id="787761" net="1">
          <![CDATA[1]]>
          <graphics count="1">
            <graphic x="1460.00" y="800.00" id="787762" net="1" show="1" grparent="787766" state="1" pen="0,0,0" brush="255,255,255"/>
          </graphics>
        </attribute>
        <attribute name="Logic" id="787763" net="1">
          <![CDATA[0]]>
          <graphics count="0"/>
        </attribute>
        <attribute name="Comment" id="787764" net="1">
          <![CDATA[]]>
          <graphics count="1">
            <graphic yoff="40.00" x="1460.00" y="840.00" id="787765" net="1" show="0" grparent="787766" state="1" pen="0,0,0" brush="255,255,255"/>
          </graphics>
        </attribute>
        <graphics count="1">
          <graphic x="1460.00" y="800.00" id="787766" net="1" show="1" w="20.00" h="20.00" state="1" pen="0,0,0" brush="255,255,255"/>
        </graphics>
      </node>
      <node id="787785" net="1">
        <attribute name="Name" id="787786" net="1">
          <![CDATA[hif_ppp_ub]]>
          <graphics count="1">
            <graphic xoff="48.00" yoff="-5.00" x="1508.00" y="895.00" id="787787" net="1" show="1" grparent="787795" state="1" pen="0,0,0" brush="255,255,255"/>
          </graphics>
        </attribute>
        <attribute name="ID" id="787788" net="1">
          <![CDATA[192]]>
          <graphics count="1">
            <graphic xoff="41.00" yoff="99.00" x="1501.00" y="999.00" id="787789" net="1" show="1" grparent="787795" state="1" pen="0,0,0" brush="255,255,255"/>
          </graphics>
        </attribute>
        <attribute name="Marking" id="787790" net="1">
          <![CDATA[0]]>
          <graphics count="1">
            <graphic x="1460.00" y="900.00" id="787791" net="1" show="1" grparent="787795" state="1" pen="0,0,0" brush="255,255,255"/>
          </graphics>
        </attribute>
        <attribute name="Logic" id="787792" net="1">
          <![CDATA[0]]>
          <graphics count="0"/>
        </attribute>
        <attribute name="Comment" id="787793" net="1">
          <![CDATA[]]>
          <graphics count="1">
            <graphic yoff="40.00" x="1460.00" y="940.00" id="787794" net="1" show="0" grparent="787795" state="1" pen="0,0,0" brush="255,255,255"/>
          </graphics>
        </attribute>
        <graphics count="1">
          <graphic x="1460.00" y="900.00" id="787795" net="1" show="1" w="20.00" h="20.00" state="4" pen="0,0,0" brush="255,255,255"/>
        </graphics>
      </node>
      <node id="787839" net="1">
        <attribute name="Name" id="787840" net="1">
          <![CDATA[vhl]]>
          <graphics count="2">
            <graphic xoff="33.00" yoff="12.00" x="1053.00" y="912.00" id="787841" net="1" show="1" grparent="787849" state="1" pen="0,0,0" brush="255,255,255"/>
            <graphic xoff="4.00" yoff="21.00" x="804.00" y="1021.00" id="968163" net="26" show="1" grparent="968162" state="1" pen="0,0,0" brush="255,255,255"/>
          </graphics>
        </attribute>
        <attribute name="ID" id="787842" net="1">
          <![CDATA[193]]>
          <graphics count="2">
            <graphic xoff="-3.00" yoff="34.00" x="1017.00" y="934.00" id="787843" net="1" show="1" grparent="787849" state="1" pen="0,0,0" brush="255,255,255"/>
            <graphic xoff="35.00" yoff="1.00" x="835.00" y="1001.00" id="968164" net="26" show="1" grparent="968162" state="1" pen="0,0,0" brush="255,255,255"/>
          </graphics>
        </attribute>
        <attribute name="Marking" id="787844" net="1">
          <![CDATA[0]]>
          <graphics count="2">
            <graphic x="1020.00" y="900.00" id="787845" net="1" show="1" grparent="787849" state="1" pen="0,0,0" brush="255,255,255"/>
            <graphic x="800.00" y="1000.00" id="968165" net="26" show="1" grparent="968162" state="1" pen="0,0,0" brush="255,255,255"/>
          </graphics>
        </attribute>
        <attribute name="Logic" id="787846" net="1">
          <![CDATA[0]]>
          <graphics count="0"/>
        </attribute>
        <attribute name="Comment" id="787847" net="1">
          <![CDATA[]]>
          <graphics count="2">
            <graphic yoff="40.00" x="1020.00" y="940.00" id="787848" net="1" show="0" grparent="787849" state="1" pen="0,0,0" brush="255,255,255"/>
            <graphic yoff="40.00" x="800.00" y="1040.00" id="968166" net="26" show="0" grparent="968162" state="1" pen="0,0,0" brush="255,255,255"/>
          </graphics>
        </attribute>
        <graphics count="2">
          <graphic x="1020.00" y="900.00" id="787849" net="1" show="1" w="25.00" h="25.00" state="4" pen="0,0,0" brush="255,255,255"/>
          <graphic x="800.00" y="1000.00" id="968162" net="26" show="1" w="25.00" h="25.00" state="8" pen="0,0,0" brush="255,0,255"/>
        </graphics>
      </node>
      <node id="787856" net="1">
        <attribute name="Name" id="787857" net="1">
          <![CDATA[vhl_pp]]>
          <graphics count="2">
            <graphic xoff="-24.00" yoff="22.00" x="1276.00" y="922.00" id="787858" net="1" show="1" grparent="787866" state="1" pen="0,0,0" brush="255,255,255"/>
            <graphic xoff="40.00" yoff="-5.00" x="1000.00" y="1055.00" id="817118" net="14" show="1" state="1" pen="0,0,0" brush="255,255,255"/>
          </graphics>
        </attribute>
        <attribute name="ID" id="787859" net="1">
          <![CDATA[194]]>
          <graphics count="2">
            <graphic xoff="38.00" yoff="1.00" x="1338.00" y="901.00" id="787860" net="1" show="1" grparent="787866" state="1" pen="0,0,0" brush="255,255,255"/>
            <graphic xoff="25.00" yoff="20.00" x="985.00" y="1080.00" id="817119" net="14" show="1" state="1" pen="0,0,0" brush="255,255,255"/>
          </graphics>
        </attribute>
        <attribute name="Marking" id="787861" net="1">
          <![CDATA[0]]>
          <graphics count="2">
            <graphic x="1300.00" y="900.00" id="787862" net="1" show="1" grparent="787866" state="1" pen="0,0,0" brush="255,255,255"/>
            <graphic x="960.00" y="1060.00" id="817120" net="14" show="1" state="1" pen="0,0,0" brush="255,255,255"/>
          </graphics>
        </attribute>
        <attribute name="Logic" id="787863" net="1">
          <![CDATA[0]]>
          <graphics count="0"/>
        </attribute>
        <attribute name="Comment" id="787864" net="1">
          <![CDATA[]]>
          <graphics count="2">
            <graphic yoff="40.00" x="1300.00" y="940.00" id="787865" net="1" show="0" grparent="787866" state="1" pen="0,0,0" brush="255,255,255"/>
            <graphic yoff="40.00" x="960.00" y="1100.00" id="817121" net="14" show="0" state="1" pen="0,0,0" brush="255,255,255"/>
          </graphics>
        </attribute>
        <graphics count="1">
          <graphic x="1300.00" y="900.00" id="787866" net="1" show="1" w="20.00" h="20.00" state="4" pen="0,0,0" brush="255,255,255"/>
        </graphics>
      </node>
      <node id="788244" net="15">
        <attribute name="Name" id="788245" net="15">
          <![CDATA[]]>
          <graphics count="1">
            <graphic xoff="25.00" yoff="20.00" x="965.00" y="640.00" id="788250" net="15" show="1" grparent="788254" state="1" pen="0,0,0" brush="255,255,255"/>
          </graphics>
        </attribute>
        <attribute name="ID" id="788246" net="15">
          <![CDATA[195]]>
          <graphics count="1">
            <graphic xoff="40.00" yoff="2.00" x="980.00" y="622.00" id="788251" net="15" show="1" grparent="788254" state="1" pen="0,0,0" brush="255,255,255"/>
          </graphics>
        </attribute>
        <attribute name="Marking" id="788247" net="15">
          <![CDATA[0]]>
          <graphics count="1">
            <graphic x="940.00" y="620.00" id="788252" net="15" show="1" grparent="788254" state="1" pen="0,0,0" brush="255,255,255"/>
          </graphics>
        </attribute>
        <attribute name="Logic" id="788248" net="1">
          <![CDATA[0]]>
          <graphics count="0"/>
        </attribute>
        <attribute name="Comment" id="788249" net="15">
          <![CDATA[]]>
          <graphics count="1">
            <graphic yoff="40.00" x="940.00" y="660.00" id="788253" net="15" show="0" grparent="788254" state="1" pen="0,0,0" brush="255,255,255"/>
          </graphics>
        </attribute>
        <graphics count="1">
          <graphic x="940.00" y="620.00" id="788254" net="15" show="1" w="20.00" h="20.00" state="4" pen="0,0,0" brush="255,255,255"/>
        </graphics>
      </node>
      <node id="788255" net="15">
        <attribute name="Name" id="788256" net="15">
          <![CDATA[ARD]]>
          <graphics count="1">
            <graphic xoff="-1.00" yoff="22.00" x="939.00" y="842.00" id="788261" net="15" show="1" grparent="788265" state="1" pen="0,0,0" brush="255,255,255"/>
          </graphics>
        </attribute>
        <attribute name="ID" id="788257" net="15">
          <![CDATA[196]]>
          <graphics count="1">
            <graphic xoff="1.00" yoff="59.00" x="941.00" y="879.00" id="788262" net="15" show="1" grparent="788265" state="1" pen="0,0,0" brush="255,255,255"/>
          </graphics>
        </attribute>
        <attribute name="Marking" id="788258" net="15">
          <![CDATA[1]]>
          <graphics count="1">
            <graphic x="940.00" y="820.00" id="788263" net="15" show="1" grparent="788265" state="1" pen="0,0,0" brush="255,255,255"/>
          </graphics>
        </attribute>
        <attribute name="Logic" id="788259" net="1">
          <![CDATA[0]]>
          <graphics count="0"/>
        </attribute>
        <attribute name="Comment" id="788260" net="15">
          <![CDATA[]]>
          <graphics count="1">
            <graphic yoff="40.00" x="940.00" y="860.00" id="788264" net="15" show="0" grparent="788265" state="1" pen="0,0,0" brush="255,255,255"/>
          </graphics>
        </attribute>
        <graphics count="1">
          <graphic x="940.00" y="820.00" id="788265" net="15" show="1" w="20.00" h="20.00" state="4" pen="0,0,0" brush="255,255,255"/>
        </graphics>
      </node>
      <node id="788266" net="15">
        <attribute name="Name" id="788267" net="15">
          <![CDATA[]]>
          <graphics count="1">
            <graphic xoff="100.00" yoff="491.00" x="1040.00" y="1351.00" id="788272" net="15" show="1" grparent="788276" state="1" pen="0,0,0" brush="255,255,255"/>
          </graphics>
        </attribute>
        <attribute name="ID" id="788268" net="15">
          <![CDATA[197]]>
          <graphics count="1">
            <graphic xoff="100.00" yoff="491.00" x="1040.00" y="1351.00" id="788273" net="15" show="1" grparent="788276" state="1" pen="0,0,0" brush="255,255,255"/>
          </graphics>
        </attribute>
        <attribute name="Marking" id="788269" net="15">
          <![CDATA[0]]>
          <graphics count="1">
            <graphic x="940.00" y="860.00" id="788274" net="15" show="1" grparent="788276" state="1" pen="0,0,0" brush="255,255,255"/>
          </graphics>
        </attribute>
        <attribute name="Logic" id="788270" net="1">
          <![CDATA[0]]>
          <graphics count="0"/>
        </attribute>
        <attribute name="Comment" id="788271" net="15">
          <![CDATA[]]>
          <graphics count="1">
            <graphic xoff="75.00" yoff="511.00" x="1015.00" y="1371.00" id="788275" net="15" show="0" grparent="788276" state="1" pen="0,0,0" brush="255,255,255"/>
          </graphics>
        </attribute>
        <graphics count="1">
          <graphic x="940.00" y="860.00" id="788276" net="15" show="1" w="20.00" h="20.00" state="4" pen="0,0,0" brush="255,255,255"/>
        </graphics>
      </node>
      <node id="788277" net="15" logic="1">
        <attribute name="Name" id="788278" net="15">
          <![CDATA[PHD2_act]]>
          <graphics count="2">
            <graphic xoff="6.00" yoff="23.00" x="946.00" y="543.00" id="908035" net="20" show="1" grparent="908039" state="1" pen="0,0,0" brush="255,255,255"/>
            <graphic xoff="52.00" yoff="2.00" x="932.00" y="802.00" id="788305" net="15" show="1" grparent="788309" state="1" pen="0,0,0" brush="255,255,255"/>
          </graphics>
        </attribute>
        <attribute name="ID" id="788279" net="15">
          <![CDATA[198]]>
          <graphics count="2">
            <graphic xoff="-32.00" x="908.00" y="520.00" id="908036" net="20" show="1" grparent="908039" state="1" pen="0,0,0" brush="255,255,255"/>
            <graphic xoff="-19.00" yoff="-11.00" x="861.00" y="789.00" id="788306" net="15" show="1" grparent="788309" state="1" pen="0,0,0" brush="255,255,255"/>
          </graphics>
        </attribute>
        <attribute name="Marking" id="788280" net="15">
          <![CDATA[0]]>
          <graphics count="2">
            <graphic x="940.00" y="520.00" id="908037" net="20" show="1" grparent="908039" state="1" pen="0,0,0" brush="255,255,255"/>
            <graphic x="880.00" y="800.00" id="788307" net="15" show="1" grparent="788309" state="1" pen="0,0,0" brush="255,255,255"/>
          </graphics>
        </attribute>
        <attribute name="Logic" id="788281" net="1">
          <![CDATA[1]]>
          <graphics count="0"/>
        </attribute>
        <attribute name="Comment" id="788282" net="15">
          <![CDATA[]]>
          <graphics count="2">
            <graphic yoff="40.00" x="940.00" y="560.00" id="908038" net="20" show="0" grparent="908039" state="1" pen="0,0,0" brush="255,255,255"/>
            <graphic yoff="40.00" x="880.00" y="840.00" id="788308" net="15" show="0" grparent="788309" state="1" pen="0,0,0" brush="255,255,255"/>
          </graphics>
        </attribute>
        <graphics count="2">
          <graphic x="940.00" y="520.00" id="908039" net="20" show="1" w="20.00" h="20.00" state="1" pen="0,0,0" brush="255,0,0"/>
          <graphic x="880.00" y="800.00" id="788309" net="15" show="1" w="20.00" h="20.00" state="4" pen="0,0,0" brush="128,0,64"/>
        </graphics>
      </node>
      <node id="788288" net="1" logic="1">
        <attribute name="Name" id="788289" net="1">
          <![CDATA[O2]]>
          <graphics count="4">
            <graphic xoff="-14.00" yoff="30.00" x="1186.00" y="610.00" id="788294" net="1" show="1" grparent="788298" state="1" pen="0,0,0" brush="255,255,255"/>
            <graphic xoff="25.00" yoff="20.00" x="1785.00" y="1380.00" id="776024" net="1" show="1" grparent="776032" state="1" pen="0,0,0" brush="255,255,255"/>
            <graphic xoff="25.00" yoff="16.00" x="1045.00" y="796.00" id="809014" net="15" show="1" grparent="809013" state="1" pen="0,0,0" brush="255,255,255"/>
            <graphic xoff="-2.00" yoff="22.00" x="158.00" y="1242.00" id="1314149" net="16" show="1" grparent="1314157" state="1" pen="0,0,0" brush="255,255,255"/>
          </graphics>
        </attribute>
        <attribute name="ID" id="788290" net="1">
          <![CDATA[199]]>
          <graphics count="4">
            <graphic xoff="21.00" yoff="31.00" x="1221.00" y="611.00" id="788295" net="1" show="1" grparent="788298" state="1" pen="0,0,0" brush="255,255,255"/>
            <graphic xoff="25.00" yoff="20.00" x="1785.00" y="1380.00" id="776026" net="1" show="1" grparent="776032" state="1" pen="0,0,0" brush="255,255,255"/>
            <graphic xoff="39.00" yoff="-6.00" x="1059.00" y="774.00" id="809015" net="15" show="1" grparent="809013" state="1" pen="0,0,0" brush="255,255,255"/>
            <graphic xoff="-34.00" yoff="-1.00" x="126.00" y="1219.00" id="1314151" net="16" show="1" grparent="1314157" state="1" pen="0,0,0" brush="255,255,255"/>
          </graphics>
        </attribute>
        <attribute name="Marking" id="788291" net="1">
          <![CDATA[10]]>
          <graphics count="4">
            <graphic x="1200.00" y="580.00" id="788296" net="1" show="1" grparent="788298" state="1" pen="0,0,0" brush="255,255,255"/>
            <graphic x="1760.00" y="1360.00" id="776028" net="1" show="1" grparent="776032" state="1" pen="0,0,0" brush="255,255,255"/>
            <graphic x="1020.00" y="780.00" id="809016" net="15" show="1" grparent="809013" state="1" pen="0,0,0" brush="255,255,255"/>
            <graphic x="160.00" y="1220.00" id="1314153" net="16" show="1" grparent="1314157" state="1" pen="0,0,0" brush="255,255,255"/>
          </graphics>
        </attribute>
        <attribute name="Logic" id="788292" net="1">
          <![CDATA[1]]>
          <graphics count="0"/>
        </attribute>
        <attribute name="Comment" id="788293" net="1">
          <![CDATA[]]>
          <graphics count="4">
            <graphic yoff="40.00" x="1200.00" y="620.00" id="788297" net="1" show="0" grparent="788298" state="1" pen="0,0,0" brush="255,255,255"/>
            <graphic yoff="40.00" x="1760.00" y="1400.00" id="776031" net="1" show="0" grparent="776032" state="1" pen="0,0,0" brush="255,255,255"/>
            <graphic yoff="40.00" x="1020.00" y="820.00" id="809017" net="15" show="0" grparent="809013" state="1" pen="0,0,0" brush="255,255,255"/>
            <graphic yoff="40.00" x="160.00" y="1260.00" id="1314156" net="16" show="0" grparent="1314157" state="1" pen="0,0,0" brush="255,255,255"/>
          </graphics>
        </attribute>
        <graphics count="4">
          <graphic x="1200.00" y="580.00" id="788298" net="1" show="1" w="26.00" h="28.00" state="4" pen="0,0,0" brush="1,228,254"/>
          <graphic x="1760.00" y="1360.00" id="776032" net="1" show="1" w="20.00" h="20.00" state="1" pen="0,0,0" brush="128,255,255"/>
          <graphic x="1020.00" y="780.00" id="809013" net="15" show="1" w="26.00" h="28.00" state="8" pen="0,0,0" brush="1,228,254"/>
          <graphic x="160.00" y="1220.00" id="1314157" net="16" show="1" w="20.00" h="20.00" state="1" pen="0,0,0" brush="1,228,254"/>
        </graphics>
      </node>
      <node id="788310" net="1">
        <attribute name="Name" id="788311" net="1">
          <![CDATA[Hy_Ac_HIF1a]]>
          <graphics count="3">
            <graphic xoff="49.00" x="1169.00" y="560.00" id="788316" net="1" show="1" grparent="788320" state="1" pen="0,0,0" brush="255,255,255"/>
            <graphic xoff="-15.00" yoff="-32.00" x="745.00" y="768.00" id="809044" net="15" show="1" grparent="809094" state="1" pen="0,0,0" brush="255,255,255"/>
            <graphic xoff="-15.00" yoff="-32.00" x="745.00" y="768.00" id="809095" net="15" show="1" grparent="809094" state="1" pen="0,0,0" brush="255,255,255"/>
          </graphics>
        </attribute>
        <attribute name="ID" id="788312" net="1">
          <![CDATA[200]]>
          <graphics count="3">
            <graphic xoff="25.00" yoff="31.00" x="1145.00" y="591.00" id="788317" net="1" show="1" grparent="788320" state="1" pen="0,0,0" brush="255,255,255"/>
            <graphic xoff="-41.00" yoff="3.00" x="719.00" y="803.00" id="809045" net="15" show="1" grparent="809094" state="1" pen="0,0,0" brush="255,255,255"/>
            <graphic xoff="-41.00" yoff="3.00" x="719.00" y="803.00" id="809096" net="15" show="1" grparent="809094" state="1" pen="0,0,0" brush="255,255,255"/>
          </graphics>
        </attribute>
        <attribute name="Marking" id="788313" net="1">
          <![CDATA[0]]>
          <graphics count="3">
            <graphic x="1120.00" y="560.00" id="788318" net="1" show="1" grparent="788320" state="1" pen="0,0,0" brush="255,255,255"/>
            <graphic x="760.00" y="800.00" id="809046" net="15" show="1" grparent="809094" state="1" pen="0,0,0" brush="255,255,255"/>
            <graphic x="760.00" y="800.00" id="809097" net="15" show="1" grparent="809094" state="1" pen="0,0,0" brush="255,255,255"/>
          </graphics>
        </attribute>
        <attribute name="Logic" id="788314" net="1">
          <![CDATA[0]]>
          <graphics count="0"/>
        </attribute>
        <attribute name="Comment" id="788315" net="1">
          <![CDATA[]]>
          <graphics count="3">
            <graphic yoff="40.00" x="1120.00" y="600.00" id="788319" net="1" show="0" grparent="788320" state="1" pen="0,0,0" brush="255,255,255"/>
            <graphic yoff="40.00" x="760.00" y="840.00" id="809047" net="15" show="0" grparent="809094" state="1" pen="0,0,0" brush="255,255,255"/>
            <graphic yoff="40.00" x="760.00" y="840.00" id="809098" net="15" show="0" grparent="809094" state="1" pen="0,0,0" brush="255,255,255"/>
          </graphics>
        </attribute>
        <graphics count="2">
          <graphic x="1120.00" y="560.00" id="788320" net="1" show="1" w="20.00" h="20.00" state="4" pen="0,0,0" brush="255,255,255"/>
          <graphic x="760.00" y="800.00" id="809094" net="15" show="1" w="20.00" h="20.00" state="4" pen="0,0,0" brush="255,255,255"/>
        </graphics>
      </node>
      <node id="788655" net="1">
        <attribute name="Name" id="788656" net="1">
          <![CDATA[eloc]]>
          <graphics count="1">
            <graphic xoff="25.00" yoff="6.00" x="1085.00" y="586.00" id="788657" net="1" show="1" grparent="788665" state="1" pen="0,0,0" brush="255,255,255"/>
          </graphics>
        </attribute>
        <attribute name="ID" id="788658" net="1">
          <![CDATA[201]]>
          <graphics count="1">
            <graphic xoff="32.00" yoff="22.00" x="1092.00" y="602.00" id="788659" net="1" show="1" grparent="788665" state="1" pen="0,0,0" brush="255,255,255"/>
          </graphics>
        </attribute>
        <attribute name="Marking" id="788660" net="1">
          <![CDATA[1]]>
          <graphics count="1">
            <graphic x="1060.00" y="580.00" id="788661" net="1" show="1" grparent="788665" state="1" pen="0,0,0" brush="255,255,255"/>
          </graphics>
        </attribute>
        <attribute name="Logic" id="788662" net="1">
          <![CDATA[0]]>
          <graphics count="0"/>
        </attribute>
        <attribute name="Comment" id="788663" net="1">
          <![CDATA[]]>
          <graphics count="1">
            <graphic yoff="40.00" x="1060.00" y="620.00" id="788664" net="1" show="0" grparent="788665" state="1" pen="0,0,0" brush="255,255,255"/>
          </graphics>
        </attribute>
        <graphics count="1">
          <graphic x="1060.00" y="580.00" id="788665" net="1" show="1" w="20.00" h="20.00" state="4" pen="0,0,0" brush="255,255,255"/>
        </graphics>
      </node>
      <node id="788666" net="1">
        <attribute name="Name" id="788667" net="1">
          <![CDATA[elob]]>
          <graphics count="1">
            <graphic xoff="24.00" yoff="14.00" x="1084.00" y="634.00" id="788668" net="1" show="1" grparent="788676" state="1" pen="0,0,0" brush="255,255,255"/>
          </graphics>
        </attribute>
        <attribute name="ID" id="788669" net="1">
          <![CDATA[202]]>
          <graphics count="1">
            <graphic xoff="19.00" yoff="26.00" x="1079.00" y="646.00" id="788670" net="1" show="1" grparent="788676" state="1" pen="0,0,0" brush="255,255,255"/>
          </graphics>
        </attribute>
        <attribute name="Marking" id="788671" net="1">
          <![CDATA[1]]>
          <graphics count="1">
            <graphic x="1060.00" y="620.00" id="788672" net="1" show="1" grparent="788676" state="1" pen="0,0,0" brush="255,255,255"/>
          </graphics>
        </attribute>
        <attribute name="Logic" id="788673" net="1">
          <![CDATA[0]]>
          <graphics count="0"/>
        </attribute>
        <attribute name="Comment" id="788674" net="1">
          <![CDATA[]]>
          <graphics count="1">
            <graphic yoff="40.00" x="1060.00" y="660.00" id="788675" net="1" show="0" grparent="788676" state="1" pen="0,0,0" brush="255,255,255"/>
          </graphics>
        </attribute>
        <graphics count="1">
          <graphic x="1060.00" y="620.00" id="788676" net="1" show="1" w="20.00" h="20.00" state="4" pen="0,0,0" brush="255,255,255"/>
        </graphics>
      </node>
      <node id="788697" net="1">
        <attribute name="Name" id="788698" net="1">
          <![CDATA[vcd]]>
          <graphics count="1">
            <graphic xoff="1.00" yoff="-19.00" x="1021.00" y="461.00" id="788699" net="1" show="1" grparent="788707" state="1" pen="0,0,0" brush="255,255,255"/>
          </graphics>
        </attribute>
        <attribute name="ID" id="788700" net="1">
          <![CDATA[203]]>
          <graphics count="1">
            <graphic xoff="25.00" yoff="24.00" x="1045.00" y="504.00" id="788701" net="1" show="1" grparent="788707" state="1" pen="0,0,0" brush="255,255,255"/>
          </graphics>
        </attribute>
        <attribute name="Marking" id="788702" net="1">
          <![CDATA[0]]>
          <graphics count="1">
            <graphic x="1020.00" y="480.00" id="788703" net="1" show="1" grparent="788707" state="1" pen="0,0,0" brush="255,255,255"/>
          </graphics>
        </attribute>
        <attribute name="Logic" id="788704" net="1">
          <![CDATA[0]]>
          <graphics count="0"/>
        </attribute>
        <attribute name="Comment" id="788705" net="1">
          <![CDATA[]]>
          <graphics count="1">
            <graphic yoff="40.00" x="1020.00" y="520.00" id="788706" net="1" show="0" grparent="788707" state="1" pen="0,0,0" brush="255,255,255"/>
          </graphics>
        </attribute>
        <graphics count="1">
          <graphic x="1020.00" y="480.00" id="788707" net="1" show="1" w="20.00" h="20.00" state="4" pen="0,0,0" brush="255,255,255"/>
        </graphics>
      </node>
      <node id="788797" net="1">
        <attribute name="Name" id="788798" net="1">
          <![CDATA[Hif_ub]]>
          <graphics count="1">
            <graphic xoff="25.00" yoff="20.00" x="1145.00" y="440.00" id="788799" net="1" show="1" grparent="788807" state="1" pen="0,0,0" brush="255,255,255"/>
          </graphics>
        </attribute>
        <attribute name="ID" id="788800" net="1">
          <![CDATA[204]]>
          <graphics count="1">
            <graphic xoff="27.00" yoff="30.00" x="1147.00" y="450.00" id="788801" net="1" show="1" grparent="788807" state="1" pen="0,0,0" brush="255,255,255"/>
          </graphics>
        </attribute>
        <attribute name="Marking" id="788802" net="1">
          <![CDATA[0]]>
          <graphics count="1">
            <graphic x="1120.00" y="420.00" id="788803" net="1" show="1" grparent="788807" state="1" pen="0,0,0" brush="255,255,255"/>
          </graphics>
        </attribute>
        <attribute name="Logic" id="788804" net="1">
          <![CDATA[0]]>
          <graphics count="0"/>
        </attribute>
        <attribute name="Comment" id="788805" net="1">
          <![CDATA[]]>
          <graphics count="1">
            <graphic yoff="40.00" x="1120.00" y="460.00" id="788806" net="1" show="0" grparent="788807" state="1" pen="0,0,0" brush="255,255,255"/>
          </graphics>
        </attribute>
        <graphics count="1">
          <graphic x="1120.00" y="420.00" id="788807" net="1" show="1" w="20.00" h="20.00" state="4" pen="0,0,0" brush="255,255,255"/>
        </graphics>
      </node>
      <node id="807944" net="1" logic="1">
        <attribute name="Name" id="807945" net="1">
          <![CDATA[]]>
          <graphics count="4">
            <graphic xoff="25.00" yoff="20.00" x="1825.00" y="700.00" id="807946" net="1" show="1" grparent="807954" state="1" pen="0,0,0" brush="255,255,255"/>
            <graphic xoff="25.00" yoff="20.00" x="1465.00" y="1520.00" id="808082" net="12" show="1" grparent="808081" state="1" pen="0,0,0" brush="255,255,255"/>
            <graphic xoff="25.00" yoff="20.00" x="1205.00" y="720.00" id="808582" net="1" show="1" grparent="808590" state="1" pen="0,0,0" brush="255,255,255"/>
            <graphic xoff="25.00" yoff="20.00" x="905.00" y="480.00" id="809022" net="15" show="1" grparent="809021" state="1" pen="0,0,0" brush="255,255,255"/>
          </graphics>
        </attribute>
        <attribute name="ID" id="807947" net="1">
          <![CDATA[205]]>
          <graphics count="4">
            <graphic xoff="41.00" yoff="-7.00" x="1841.00" y="673.00" id="807948" net="1" show="1" grparent="807954" state="1" pen="0,0,0" brush="255,255,255"/>
            <graphic xoff="25.00" yoff="20.00" x="1465.00" y="1520.00" id="808083" net="12" show="1" grparent="808081" state="1" pen="0,0,0" brush="255,255,255"/>
            <graphic xoff="25.00" yoff="20.00" x="1205.00" y="720.00" id="808584" net="1" show="1" grparent="808590" state="1" pen="0,0,0" brush="255,255,255"/>
            <graphic xoff="25.00" yoff="20.00" x="905.00" y="480.00" id="809023" net="15" show="1" grparent="809021" state="1" pen="0,0,0" brush="255,255,255"/>
          </graphics>
        </attribute>
        <attribute name="Marking" id="807949" net="1">
          <![CDATA[0]]>
          <graphics count="4">
            <graphic x="1800.00" y="680.00" id="807950" net="1" show="1" grparent="807954" state="1" pen="0,0,0" brush="255,255,255"/>
            <graphic x="1440.00" y="1500.00" id="808084" net="12" show="1" grparent="808081" state="1" pen="0,0,0" brush="255,255,255"/>
            <graphic x="1180.00" y="700.00" id="808586" net="1" show="1" grparent="808590" state="1" pen="0,0,0" brush="255,255,255"/>
            <graphic x="880.00" y="460.00" id="809024" net="15" show="1" grparent="809021" state="1" pen="0,0,0" brush="255,255,255"/>
          </graphics>
        </attribute>
        <attribute name="Logic" id="807951" net="1">
          <![CDATA[1]]>
          <graphics count="0"/>
        </attribute>
        <attribute name="Comment" id="807952" net="1">
          <![CDATA[]]>
          <graphics count="4">
            <graphic yoff="40.00" x="1800.00" y="720.00" id="807953" net="1" show="0" grparent="807954" state="1" pen="0,0,0" brush="255,255,255"/>
            <graphic yoff="40.00" x="1440.00" y="1540.00" id="808085" net="12" show="0" grparent="808081" state="1" pen="0,0,0" brush="255,255,255"/>
[truncated: 1,467,024 more chars]
